# Supplementary material for: Genomic diversity and relationship analyses of endangered German Black Pied cattle (DSN) to 68 other taurine breeds based on whole-genome sequencing
Source: Front Genet. 2023 Jan 4;13:993959. doi: 10.3389/fgene.2022.993959 (PMC9875303; doi:10.3389/fgene.2022.993959)
Supplement: Supplementary file 1 [file DataSheet1.xlsx]

## Sheet: TableS1
Table S1 - Number of animals clustering outsite their breeds, or showing another smaller separate cluster
Breed	Number of missassignments	Annotations
Angus	2	inside Hereford and Angus Red
Angus Red	5	inside Angus
Ayrshire Finnish	4	3 with Modern Angler and 1 Swedish Red
Belgian Red White Campine	6	close to Deep Red Cattle
Belgian Red White Campine	1	close to West Vlaams Rood
Brown Swiss	3	1 inside OB and 2 inside Fleckvieh
Buryat	7	next to clade
Busa	6
Charolais	5
Deep Red Cattle	2	close to Red White Dual Purpose
DSN	5	1 inside Holstein, 1 inside Dutch Friesian Red, 3 in a cluster close to Dutch Friesian Red
Dutch Friesian Red	1	Outside the cluster with Dutch Friesian and DSN
Dutch Improved Red	2	Outside the cluster, close to Belgian Red White Campine
Eastern Belgian Red White	7	Close to Deep Red Cattle, 5 close or inside Dutch Improved Red
Eastern Finncattle	3
Fjäll	6	inside Northern Finncattle or outside the clade
Fleckvieh	1
German Red Angler	7	Inside the clade with Traditional Danish Red, Modern Angler and the other German Red Angler, but not forming one clear cluster, 2 inside Ayshire Finnish, 1 inside Holstein
Hereford	4	2 inside charolais and 1 in Hereford
Holstein	5	4 inside or close to Holstein Red, 1 close to the cluster Dutch Belted, DSN …
Holstein Red	9	Inside Holstein
Kholmogory	1	Inside Holstein
Maine Anjou	1	Inside Shorthorn
Marchigiana	1	Inside Holstein
Menggu	2
Modern Angler	16	5 Inside German Red Angler, 1 Swedish Red, 3 togther with other Red breeds, 4 inside Modern Danish Red, 3 inside Ayshire Finnish
Modern Danish Red	18	2 Inside Traditional Danish Red, 4 inside Modern Angler, 9 close to Modern Angler, 2 inside Ayshire Fniish, 3 inside Holstein Red
Montbeliarde	1	Inside Normande
Northern Finncattle	4	Inside Fjäll
Norwegian Red	9	1 inside Modern Danish Red, 8 inside Ayshire Finnish
Original Braunvieh	1	Inside BrownSwiss
Polish Red	1	Outside clade
Red White Dual Purpose	7	3 close to deep red cattle, 3 close to Belgian Red Campine and Dutch Improved, 1 inside Holstein
Ringamålako	2	Inside Swedish Red
Salers	1
Simmental	13	next to the clade and 3 inside Fleckvieh, 2 inside Angus red, 1 inside Holstein Red
Swedish Red	25	4 inside Modern Danish Red and 2 inside Norwegian Red, 3 inside Modern Angler, 16 inside Ayshire Finnish
Swedish Red Polled	2
Vorderwälder	1
Yakut	1	Inside Kholmogory
Yanbian	7	next to clade

## Sheet: TableS2
Table S2 - Pairwise FST between DSN and 68 other breeds
FST	Breed
0.032	Dutch Friesian Red
0.041	Dutch Improved Red
0.042	Eastern Belgian Red White
0.044	Belgian Red White Campine
0.053	Modern Angler
0.058	Deep Red Cattle
0.058	Eastern Flanders White Red
0.061	Holstein Red
0.061	Modern Danish Red
0.063	Kholmogory
0.065	German Red Angler
0.069	Red White Dual Purpose
0.069	Holstein
0.07	Charolais
0.073	Polish Red
0.074	Norwegian Red
0.074	Eastern Finncattle
0.074	West Vlaams Rood
0.075	Dutch Belted
0.076	Swedish Red
0.078	Swedish Red Polled
0.078	Yanbian
0.081	Vorderwälder
0.082	Western Finncattle
0.083	Tyrolean Grey
0.083	Gelbvieh
0.083	Limousin
0.084	Ayrshire Finnish
0.084	Altai
0.085	Simmental
0.085	Northern Finncattle
0.085	Original Braunvieh
0.087	Marchigiana
0.087	Fjäll
0.089	Menggu
0.089	Rotes Höhenvieh
0.092	Salers
0.092	Fleckvieh
0.093	Maine Anjou
0.093	Buryat
0.094	Aubrac
0.094	Blonded Aquitaine
0.095	Yaroslavl
0.096	Hereford
0.097	Angus Red
0.1	Angus
0.1	Busa
0.103	Tarentaise
0.104	Normande
0.108	Kalmykian
0.109	Montbeliarde
0.109	Shorthorn
0.11	Chianina
0.114	Brown Swiss
0.116	Ringamålako
0.116	Hanwoo
0.121	Ukrainian Grey
0.125	Romagnola
0.126	Groningen White Headed
0.131	Abondance
0.131	Traditional Danish Red
0.136	Guernsey
0.138	Jersey
0.147	Scottish Highland
0.148	Väneko
0.175	Yakut
0.176	Wagyu
0.178	Podolian Serbia

## Sheet: TableS3
Table S3 - Significantly negative f3 statitics
Admixed breed	Source 1	Source 2	f3	SE	ZSCORE	p-value
DSN	Holstein	GermanRedAngler	-0.000173699	1.71632e-05	-10.1204	2.24289e-24
DSN	Holstein	BelgianRedWhiteCampine	-0.000166218	1.79285e-05	-9.27114	9.20834e-21
DSN	Holstein	WestVlaamsRood	-0.000173496	1.7055e-05	-10.1727	1.31264e-24
DSN	Holstein	DeepRedCattle	-0.000214196	1.8457e-05	-11.6052	1.9389e-31
DSN	Holstein	EasternFlandersWhiteRed	-0.00017873	1.62022e-05	-11.0312	1.35117e-28
DSN	Holstein	DutchBelted	-0.00025642	1.69973e-05	-15.0859	1.00261e-51
DSN	Holstein	DutchImprovedRed	-0.000240906	1.81919e-05	-13.2425	2.49305e-40
DSN	Holstein	DutchFriesianRed	-0.000376194	1.66053e-05	-22.655	6.22722e-114
DSN	Holstein	EasternFinncattle	-0.000152666	1.39782e-05	-10.9217	4.53903e-28
DSN	Holstein	EasternBelgianRedWhite	-0.000225276	2.02995e-05	-11.0976	6.44288e-29
DSN	Holstein	PolishRed	-0.000241928	1.99776e-05	-12.11	4.67471e-34
DSN	Holstein	SwedishRedPolled	-0.000253655	2.083e-05	-12.1774	2.05075e-34
RedWhiteDualPurpose	DSN	GermanRedAngler	-0.00171513	1.55917e-05	-110.003	0
RedWhiteDualPurpose	DSN	BelgianRedWhiteCampine	-0.00194211	1.63826e-05	-118.547	0
RedWhiteDualPurpose	DSN	WestVlaamsRood	-0.00172646	1.57549e-05	-109.583	0
RedWhiteDualPurpose	DSN	DeepRedCattle	-0.00216025	1.74529e-05	-123.776	0
RedWhiteDualPurpose	DSN	EasternFlandersWhiteRed	-0.00160097	1.47505e-05	-108.536	0
RedWhiteDualPurpose	DSN	DutchBelted	-0.00168307	1.61867e-05	-103.979	0
RedWhiteDualPurpose	DSN	DutchImprovedRed	-0.00204083	1.74065e-05	-117.245	0
RedWhiteDualPurpose	DSN	DutchFriesianRed	-0.00154205	1.67555e-05	-92.0322	0
RedWhiteDualPurpose	DSN	Charolais	-0.000348024	9.26923e-06	-37.5461	0
RedWhiteDualPurpose	DSN	EasternFinncattle	-0.0012814	1.29855e-05	-98.6794	0
RedWhiteDualPurpose	DSN	EasternBelgianRedWhite	-0.00240421	1.92813e-05	-124.691	0
RedWhiteDualPurpose	DSN	Kholmogory	-0.00035264	9.22123e-06	-38.2422	0
RedWhiteDualPurpose	DSN	ModernAngler	-0.000879373	1.05875e-05	-83.0573	0
RedWhiteDualPurpose	DSN	ModernDanishRed	-0.000416026	9.01223e-06	-46.1624	0
RedWhiteDualPurpose	DSN	NorwegianRed	-0.000382232	9.46219e-06	-40.3958	0
RedWhiteDualPurpose	DSN	PolishRed	-0.00234004	1.90589e-05	-122.779	0
RedWhiteDualPurpose	DSN	HolsteinRed	-0.00113635	1.21343e-05	-93.6477	0
RedWhiteDualPurpose	DSN	SwedishRedPolled	-0.00254648	2.02597e-05	-125.692	0
BelgianRedWhiteCampine	DSN	GermanRedAngler	-0.000463716	1.65615e-05	-27.9996	8.21548e-173
GermanRedAngler	DSN	BelgianRedWhiteCampine	-0.0037869	1.57587e-05	-240.306	0
GermanRedAngler	DSN	WestVlaamsRood	-0.0020758	1.58941e-05	-130.602	0
WestVlaamsRood	DSN	GermanRedAngler	-0.00194158	1.65393e-05	-117.392	0
GermanRedAngler	DSN	DeepRedCattle	-0.00573761	2.07352e-05	-276.709	0
EasternFlandersWhiteRed	DSN	GermanRedAngler	-0.00335245	1.45776e-05	-229.972	0
GermanRedAngler	DSN	EasternFlandersWhiteRed	-0.000453758	1.74221e-05	-26.0449	7.6839e-150
DutchBelted	DSN	GermanRedAngler	-0.00159861	2.29581e-05	-69.6316	0
GermanRedAngler	DSN	DutchBelted	-0.00219985	1.77383e-05	-124.017	0
GermanRedAngler	DSN	DutchImprovedRed	-0.00569738	1.98186e-05	-287.476	0
DutchFriesianRed	DSN	GermanRedAngler	-0.00187592	1.60557e-05	-116.838	0
GermanRedAngler	DSN	DutchFriesianRed	-0.0020432	1.70925e-05	-119.538	0
Charolais	DSN	GermanRedAngler	-0.00526757	2.52892e-05	-208.293	0
EasternFinncattle	DSN	GermanRedAngler	-0.00557819	2.15559e-05	-258.778	0
GermanRedAngler	DSN	EasternBelgianRedWhite	-0.0103296	3.41986e-05	-302.047	0
Kholmogory	DSN	GermanRedAngler	-0.00537846	2.40408e-05	-223.722	0
ModernAngler	DSN	GermanRedAngler	-0.00705094	2.59798e-05	-271.401	0
ModernDanishRed	DSN	GermanRedAngler	-0.00591635	2.47407e-05	-239.134	0
NorwegianRed	DSN	GermanRedAngler	-0.00549364	2.47535e-05	-221.934	0
GermanRedAngler	DSN	PolishRed	-0.0104821	3.43942e-05	-304.765	0
HolsteinRed	DSN	GermanRedAngler	-0.00634259	2.46113e-05	-257.71	0
GermanRedAngler	DSN	SwedishRedPolled	-0.0132146	4.53338e-05	-291.495	0
BelgianRedWhiteCampine	DSN	WestVlaamsRood	-0.000522692	1.70677e-05	-30.6246	2.87963e-206
WestVlaamsRood	DSN	BelgianRedWhiteCampine	-0.00371165	1.65182e-05	-224.701	0
BelgianRedWhiteCampine	DSN	DeepRedCattle	-0.00453541	1.43238e-05	-316.636	0
DeepRedCattle	DSN	BelgianRedWhiteCampine	-0.000271249	1.71233e-05	-15.8409	8.12393e-57
EasternFlandersWhiteRed	DSN	BelgianRedWhiteCampine	-0.00499674	1.70313e-05	-293.386	0
BelgianRedWhiteCampine	DSN	DutchBelted	-0.00066033	1.80118e-05	-36.661	1.52831e-294
DutchBelted	DSN	BelgianRedWhiteCampine	-0.00338228	2.17258e-05	-155.68	0
BelgianRedWhiteCampine	DSN	DutchImprovedRed	-0.00446089	1.41392e-05	-315.498	0
DutchImprovedRed	DSN	BelgianRedWhiteCampine	-0.000371412	1.62318e-05	-22.8818	3.52649e-116
BelgianRedWhiteCampine	DSN	DutchFriesianRed	-0.000499781	1.73454e-05	-28.8135	7.26594e-183
DutchFriesianRed	DSN	BelgianRedWhiteCampine	-0.00365569	1.52548e-05	-239.641	0
Charolais	DSN	BelgianRedWhiteCampine	-0.00573296	2.68991e-05	-213.128	0
EasternFinncattle	DSN	BelgianRedWhiteCampine	-0.00686607	2.6348e-05	-260.592	0
BelgianRedWhiteCampine	DSN	EasternBelgianRedWhite	-0.00947601	2.85819e-05	-331.539	0
Kholmogory	DSN	BelgianRedWhiteCampine	-0.00585018	2.62227e-05	-223.096	0
ModernAngler	DSN	BelgianRedWhiteCampine	-0.00786736	2.98723e-05	-263.367	0
ModernDanishRed	DSN	BelgianRedWhiteCampine	-0.00637267	2.68346e-05	-237.48	0
NorwegianRed	DSN	BelgianRedWhiteCampine	-0.00595238	2.68808e-05	-221.436	0
BelgianRedWhiteCampine	DSN	PolishRed	-0.00948585	2.96782e-05	-319.623	0
HolsteinRed	DSN	BelgianRedWhiteCampine	-0.00754293	2.83383e-05	-266.175	0
BelgianRedWhiteCampine	DSN	SwedishRedPolled	-0.012537	4.08776e-05	-306.697	0
WestVlaamsRood	DSN	DeepRedCattle	-0.00564973	2.1257e-05	-265.782	0
EasternFlandersWhiteRed	DSN	WestVlaamsRood	-0.00342596	1.53133e-05	-223.725	0
WestVlaamsRood	DSN	EasternFlandersWhiteRed	-0.000393047	1.88096e-05	-20.8961	2.90513e-97
DutchBelted	DSN	WestVlaamsRood	-0.00163494	2.31587e-05	-70.5972	0
WestVlaamsRood	DSN	DutchBelted	-0.00210195	1.90402e-05	-110.395	0
WestVlaamsRood	DSN	DutchImprovedRed	-0.00561585	2.00101e-05	-280.651	0
DutchFriesianRed	DSN	WestVlaamsRood	-0.00191485	1.67766e-05	-114.138	0
WestVlaamsRood	DSN	DutchFriesianRed	-0.0019479	1.87608e-05	-103.829	0
Charolais	DSN	WestVlaamsRood	-0.0053039	2.55566e-05	-207.536	0
EasternFinncattle	DSN	WestVlaamsRood	-0.00557544	2.2962e-05	-242.812	0
WestVlaamsRood	DSN	EasternBelgianRedWhite	-0.0102486	3.43703e-05	-298.181	0
Kholmogory	DSN	WestVlaamsRood	-0.00537869	2.43149e-05	-221.21	0
ModernAngler	DSN	WestVlaamsRood	-0.00694889	2.68051e-05	-259.237	0
ModernDanishRed	DSN	WestVlaamsRood	-0.005856	2.4985e-05	-234.381	0
NorwegianRed	DSN	WestVlaamsRood	-0.00547664	2.51747e-05	-217.545	0
WestVlaamsRood	DSN	PolishRed	-0.0102923	3.5092e-05	-293.294	0
HolsteinRed	DSN	WestVlaamsRood	-0.0063736	2.52259e-05	-252.661	0
WestVlaamsRood	DSN	SwedishRedPolled	-0.0131161	4.5217e-05	-290.07	0
EasternFlandersWhiteRed	DSN	DeepRedCattle	-0.00680854	2.35052e-05	-289.661	0
DutchBelted	DSN	DeepRedCattle	-0.00536494	2.43771e-05	-220.081	0
DeepRedCattle	DSN	DutchImprovedRed	-0.00250901	1.37059e-05	-183.06	0
DutchImprovedRed	DSN	DeepRedCattle	-0.0026837	1.33005e-05	-201.775	0
DutchFriesianRed	DSN	DeepRedCattle	-0.00563382	1.97672e-05	-285.009	0
Charolais	DSN	DeepRedCattle	-0.00624327	2.90265e-05	-215.088	0
EasternFinncattle	DSN	DeepRedCattle	-0.00833957	3.16971e-05	-263.102	0
DeepRedCattle	DSN	EasternBelgianRedWhite	-0.0079516	2.29058e-05	-347.143	0
Kholmogory	DSN	DeepRedCattle	-0.00638751	2.83634e-05	-225.203	0
ModernAngler	DSN	DeepRedCattle	-0.00890527	3.42427e-05	-260.063	0
ModernDanishRed	DSN	DeepRedCattle	-0.00696118	2.94216e-05	-236.601	0
NorwegianRed	DSN	DeepRedCattle	-0.00651604	2.92141e-05	-223.044	0
DeepRedCattle	DSN	PolishRed	-0.0079473	2.5183e-05	-315.582	0
HolsteinRed	DSN	DeepRedCattle	-0.00880114	3.36393e-05	-261.633	0
DeepRedCattle	DSN	SwedishRedPolled	-0.0112674	3.60931e-05	-312.177	0
EasternFlandersWhiteRed	DSN	DutchBelted	-0.00351109	1.69457e-05	-207.196	0
EasternFlandersWhiteRed	DSN	DutchImprovedRed	-0.00676831	2.25662e-05	-299.931	0
DutchFriesianRed	DSN	EasternFlandersWhiteRed	-0.000300012	1.75951e-05	-17.0508	1.72391e-65
EasternFlandersWhiteRed	DSN	DutchFriesianRed	-0.00336598	1.52818e-05	-220.261	0
Charolais	DSN	EasternFlandersWhiteRed	-0.0048272	2.34977e-05	-205.432	0
EasternFinncattle	DSN	EasternFlandersWhiteRed	-0.00435045	1.83354e-05	-237.271	0
EasternFlandersWhiteRed	DSN	EasternBelgianRedWhite	-0.0110639	3.75751e-05	-294.447	0
Kholmogory	DSN	EasternFlandersWhiteRed	-0.00491721	2.1897e-05	-224.56	0
ModernAngler	DSN	EasternFlandersWhiteRed	-0.006058	2.27358e-05	-266.452	0
ModernDanishRed	DSN	EasternFlandersWhiteRed	-0.00532921	2.24639e-05	-237.235	0
NorwegianRed	DSN	EasternFlandersWhiteRed	-0.00495791	2.27829e-05	-217.615	0
EasternFlandersWhiteRed	DSN	PolishRed	-0.0111001	3.81412e-05	-291.027	0
HolsteinRed	DSN	EasternFlandersWhiteRed	-0.00527803	2.1006e-05	-251.263	0
EasternFlandersWhiteRed	DSN	SwedishRedPolled	-0.0137073	4.79665e-05	-285.768	0
DutchBelted	DSN	DutchImprovedRed	-0.00533146	2.37236e-05	-224.732	0
DutchBelted	DSN	DutchFriesianRed	-0.00171028	2.21787e-05	-77.1137	0
DutchFriesianRed	DSN	DutchBelted	-0.00214423	1.61685e-05	-132.618	0
Charolais	DSN	DutchBelted	-0.00524397	2.58597e-05	-202.785	0
EasternFinncattle	DSN	DutchBelted	-0.00566772	2.42063e-05	-234.143	0
DutchBelted	DSN	EasternBelgianRedWhite	-0.00998929	3.56781e-05	-279.984	0
Kholmogory	DSN	DutchBelted	-0.00536964	2.46441e-05	-217.888	0
ModernAngler	DSN	DutchBelted	-0.00697907	2.73499e-05	-255.177	0
ModernDanishRed	DSN	DutchBelted	-0.00582962	2.51615e-05	-231.688	0
NorwegianRed	DSN	DutchBelted	-0.00543502	2.55543e-05	-212.685	0
DutchBelted	DSN	PolishRed	-0.0100291	3.63659e-05	-275.784	0
HolsteinRed	DSN	DutchBelted	-0.00643057	2.64021e-05	-243.563	0
DutchBelted	DSN	SwedishRedPolled	-0.0128653	4.60853e-05	-279.164	0
DutchFriesianRed	DSN	DutchImprovedRed	-0.00560879	1.87223e-05	-299.577	0
Charolais	DSN	DutchImprovedRed	-0.00623048	2.89474e-05	-215.235	0
EasternFinncattle	DSN	DutchImprovedRed	-0.00830484	3.11093e-05	-266.957	0
DutchImprovedRed	DSN	EasternBelgianRedWhite	-0.00805454	2.37614e-05	-338.976	0
Kholmogory	DSN	DutchImprovedRed	-0.00636254	2.8233e-05	-225.358	0
ModernAngler	DSN	DutchImprovedRed	-0.00887483	3.37532e-05	-262.933	0
ModernDanishRed	DSN	DutchImprovedRed	-0.00694045	2.91354e-05	-238.213	0
NorwegianRed	DSN	DutchImprovedRed	-0.00649935	2.90791e-05	-223.506	0
DutchImprovedRed	DSN	PolishRed	-0.00806972	2.52279e-05	-319.873	0
HolsteinRed	DSN	DutchImprovedRed	-0.00875627	3.31196e-05	-264.383	0
DutchImprovedRed	DSN	SwedishRedPolled	-0.0113856	3.64819e-05	-312.088	0
Charolais	DSN	DutchFriesianRed	-0.00510282	2.58547e-05	-197.365	0
EasternFinncattle	DSN	DutchFriesianRed	-0.00551408	2.35208e-05	-234.434	0
DutchFriesianRed	DSN	EasternBelgianRedWhite	-0.0102445	3.35916e-05	-304.972	0
Kholmogory	DSN	DutchFriesianRed	-0.00524601	2.44793e-05	-214.304	0
ModernAngler	DSN	DutchFriesianRed	-0.00684537	2.69444e-05	-254.055	0
ModernDanishRed	DSN	DutchFriesianRed	-0.00570027	2.5165e-05	-226.516	0
NorwegianRed	DSN	DutchFriesianRed	-0.00531137	2.54906e-05	-208.366	0
DutchFriesianRed	DSN	PolishRed	-0.0102767	3.44887e-05	-297.973	0
HolsteinRed	DSN	DutchFriesianRed	-0.0062979	2.55849e-05	-246.156	0
DutchFriesianRed	DSN	SwedishRedPolled	-0.0131006	4.48178e-05	-292.307	0
Charolais	DSN	EasternFinncattle	-0.00376255	1.90477e-05	-197.533	0
Charolais	DSN	EasternBelgianRedWhite	-0.00748076	3.36261e-05	-222.469	0
Charolais	DSN	Kholmogory	-0.000362259	1.40411e-05	-25.7999	4.44501e-147
Kholmogory	DSN	Charolais	-0.000390791	9.21783e-06	-42.3951	0
Charolais	DSN	ModernAngler	-0.00226535	1.52273e-05	-148.769	0
Charolais	DSN	ModernDanishRed	-0.000647886	1.30802e-05	-49.5319	0
ModernDanishRed	DSN	Charolais	-0.0002942	9.4188e-06	-31.2355	1.75675e-214
Charolais	DSN	NorwegianRed	-0.000549669	1.39398e-05	-39.4315	0
NorwegianRed	DSN	Charolais	-9.92567e-05	1.31813e-05	-7.53013	2.53449e-14
Charolais	DSN	PolishRed	-0.00753994	3.40232e-05	-221.612	0
Charolais	DSN	HolsteinRed	-0.00305673	1.74892e-05	-174.778	0
Charolais	DSN	SwedishRedPolled	-0.00828051	3.6793e-05	-225.056	0
EasternFinncattle	DSN	EasternBelgianRedWhite	-0.0117789	4.36678e-05	-269.74	0
Kholmogory	DSN	EasternFinncattle	-0.00384602	1.69615e-05	-226.75	0
ModernAngler	DSN	EasternFinncattle	-0.00390412	1.44807e-05	-269.609	0
ModernDanishRed	DSN	EasternFinncattle	-0.00409323	1.69695e-05	-241.211	0
NorwegianRed	DSN	EasternFinncattle	-0.0037686	1.81836e-05	-207.253	0
EasternFinncattle	DSN	PolishRed	-0.0118652	4.3982e-05	-269.775	0
HolsteinRed	DSN	EasternFinncattle	-0.0025777	1.57042e-05	-164.14	0
EasternFinncattle	DSN	SwedishRedPolled	-0.0139883	5.20342e-05	-268.828	0
Kholmogory	DSN	EasternBelgianRedWhite	-0.0076326	3.34384e-05	-228.259	0
ModernAngler	DSN	EasternBelgianRedWhite	-0.0113521	4.35644e-05	-260.581	0
ModernDanishRed	DSN	EasternBelgianRedWhite	-0.00837544	3.49474e-05	-239.658	0
NorwegianRed	DSN	EasternBelgianRedWhite	-0.00786333	3.44462e-05	-228.278	0
EasternBelgianRedWhite	DSN	PolishRed	-0.0032484	1.59294e-05	-203.924	0
PolishRed	DSN	EasternBelgianRedWhite	-0.00295677	1.785e-05	-165.645	0
HolsteinRed	DSN	EasternBelgianRedWhite	-0.0118415	4.42987e-05	-267.311	0
EasternBelgianRedWhite	DSN	SwedishRedPolled	-0.00723575	2.22476e-05	-325.237	0
Kholmogory	DSN	ModernAngler	-0.00232494	1.11965e-05	-207.649	0
Kholmogory	DSN	ModernDanishRed	-0.000649577	7.96908e-06	-81.5122	0
ModernDanishRed	DSN	Kholmogory	-0.000267359	9.1727e-06	-29.1473	4.51945e-187
Kholmogory	DSN	NorwegianRed	-0.000558851	8.87081e-06	-62.9989	0
NorwegianRed	DSN	Kholmogory	-7.99068e-05	1.25463e-05	-6.36894	9.51695e-11
Kholmogory	DSN	PolishRed	-0.00766849	3.37653e-05	-227.111	0
Kholmogory	DSN	HolsteinRed	-0.00317611	1.42314e-05	-223.176	0
Kholmogory	DSN	SwedishRedPolled	-0.00842272	3.69057e-05	-228.223	0
ModernDanishRed	DSN	ModernAngler	-0.00257143	9.90956e-06	-259.49	0
NorwegianRed	DSN	ModernAngler	-0.00230194	1.21503e-05	-189.455	0
ModernAngler	DSN	PolishRed	-0.0114293	4.40065e-05	-259.719	0
ModernAngler	DSN	HolsteinRed	-0.00275373	1.0898e-05	-252.681	0
ModernAngler	DSN	SwedishRedPolled	-0.0128864	4.98254e-05	-258.632	0
ModernDanishRed	DSN	NorwegianRed	-0.000665503	7.37766e-06	-90.2051	0
NorwegianRed	DSN	ModernDanishRed	-0.000568777	9.47869e-06	-60.0059	0
ModernDanishRed	DSN	PolishRed	-0.00844111	3.53069e-05	-239.078	0
ModernDanishRed	DSN	HolsteinRed	-0.00342029	1.42969e-05	-239.232	0
ModernDanishRed	DSN	SwedishRedPolled	-0.00928095	3.86506e-05	-240.124	0
NorwegianRed	DSN	PolishRed	-0.00789588	3.48849e-05	-226.341	0
NorwegianRed	DSN	HolsteinRed	-0.00306379	1.53765e-05	-199.252	0
NorwegianRed	DSN	SwedishRedPolled	-0.008742	3.8142e-05	-229.196	0
HolsteinRed	DSN	PolishRed	-0.01183	4.48165e-05	-263.966	0
PolishRed	DSN	SwedishRedPolled	-0.00704761	2.30353e-05	-305.949	0
HolsteinRed	DSN	SwedishRedPolled	-0.0136625	5.17672e-05	-263.921	0
RedWhiteDualPurpose	Holstein	GermanRedAngler	-0.00197927	1.66146e-05	-119.129	0
RedWhiteDualPurpose	Holstein	BelgianRedWhiteCampine	-0.00219876	1.74832e-05	-125.765	0
RedWhiteDualPurpose	Holstein	WestVlaamsRood	-0.0019904	1.65423e-05	-120.322	0
RedWhiteDualPurpose	Holstein	DeepRedCattle	-0.00246488	1.8417e-05	-133.838	0
RedWhiteDualPurpose	Holstein	EasternFlandersWhiteRed	-0.00187014	1.55338e-05	-120.391	0
RedWhiteDualPurpose	Holstein	DutchBelted	-0.00202993	1.67681e-05	-121.059	0
RedWhiteDualPurpose	Holstein	DutchImprovedRed	-0.00237217	1.81447e-05	-130.736	0
RedWhiteDualPurpose	Holstein	DutchFriesianRed	-0.00200868	1.65713e-05	-121.215	0
RedWhiteDualPurpose	Holstein	Charolais	-0.000462462	9.55796e-06	-48.385	0
RedWhiteDualPurpose	Holstein	EasternFinncattle	-0.00152451	1.36825e-05	-111.42	0
RedWhiteDualPurpose	Holstein	EasternBelgianRedWhite	-0.00271992	2.04662e-05	-132.898	0
RedWhiteDualPurpose	Holstein	Kholmogory	-0.000452922	9.53535e-06	-47.4993	0
RedWhiteDualPurpose	Holstein	ModernAngler	-0.00100695	1.13784e-05	-88.4972	0
RedWhiteDualPurpose	Holstein	ModernDanishRed	-0.000470448	9.62299e-06	-48.8879	0
RedWhiteDualPurpose	Holstein	NorwegianRed	-0.000507664	9.74928e-06	-52.0719	0
RedWhiteDualPurpose	Holstein	PolishRed	-0.0026724	2.0417e-05	-130.891	0
RedWhiteDualPurpose	Holstein	HolsteinRed	-0.00105582	1.37106e-05	-77.008	0
RedWhiteDualPurpose	Holstein	SwedishRedPolled	-0.00289058	2.16735e-05	-133.369	0
BelgianRedWhiteCampine	Holstein	GermanRedAngler	-0.000471197	1.62409e-05	-29.0129	2.26188e-185
GermanRedAngler	Holstein	BelgianRedWhiteCampine	-0.00377942	1.55205e-05	-243.511	0
GermanRedAngler	Holstein	WestVlaamsRood	-0.0020756	1.53976e-05	-134.8	0
WestVlaamsRood	Holstein	GermanRedAngler	-0.00194178	1.61025e-05	-120.589	0
GermanRedAngler	Holstein	DeepRedCattle	-0.00577811	2.07316e-05	-278.711	0
EasternFlandersWhiteRed	Holstein	GermanRedAngler	-0.00334742	1.42858e-05	-234.317	0
GermanRedAngler	Holstein	EasternFlandersWhiteRed	-0.000458789	1.69945e-05	-26.9963	8.16688e-161
DutchBelted	Holstein	GermanRedAngler	-0.00151589	2.25906e-05	-67.1028	0
GermanRedAngler	Holstein	DutchBelted	-0.00228257	1.72326e-05	-132.457	0
GermanRedAngler	Holstein	DutchImprovedRed	-0.00576458	1.96389e-05	-293.529	0
DutchFriesianRed	Holstein	GermanRedAngler	-0.00167342	1.63843e-05	-102.136	0
GermanRedAngler	Holstein	DutchFriesianRed	-0.0022457	1.65322e-05	-135.838	0
Charolais	Holstein	GermanRedAngler	-0.00541726	2.61246e-05	-207.363	0
EasternFinncattle	Holstein	GermanRedAngler	-0.00559922	2.14957e-05	-260.48	0
GermanRedAngler	Holstein	EasternBelgianRedWhite	-0.0103812	3.434e-05	-302.306	0
Kholmogory	Holstein	GermanRedAngler	-0.00554231	2.47054e-05	-224.336	0
ModernAngler	Holstein	GermanRedAngler	-0.0071875	2.63157e-05	-273.126	0
ModernDanishRed	Holstein	GermanRedAngler	-0.00612607	2.53278e-05	-241.871	0
NorwegianRed	Holstein	GermanRedAngler	-0.00563234	2.56081e-05	-219.944	0
GermanRedAngler	Holstein	PolishRed	-0.0105504	3.46848e-05	-304.178	0
HolsteinRed	Holstein	GermanRedAngler	-0.00668725	2.50538e-05	-266.916	0
GermanRedAngler	Holstein	SwedishRedPolled	-0.0132945	4.5525e-05	-292.028	0
BelgianRedWhiteCampine	Holstein	WestVlaamsRood	-0.000529971	1.65853e-05	-31.9543	2.35418e-224
WestVlaamsRood	Holstein	BelgianRedWhiteCampine	-0.00370438	1.61687e-05	-229.108	0
BelgianRedWhiteCampine	Holstein	DeepRedCattle	-0.00458339	1.39477e-05	-328.611	0
DeepRedCattle	Holstein	BelgianRedWhiteCampine	-0.00022327	1.67501e-05	-13.3295	7.79696e-41
EasternFlandersWhiteRed	Holstein	BelgianRedWhiteCampine	-0.00498423	1.68305e-05	-296.143	0
BelgianRedWhiteCampine	Holstein	DutchBelted	-0.000750533	1.75347e-05	-42.8027	0
DutchBelted	Holstein	BelgianRedWhiteCampine	-0.00329208	2.14207e-05	-153.686	0
BelgianRedWhiteCampine	Holstein	DutchImprovedRed	-0.00453557	1.38824e-05	-326.715	0
DutchImprovedRed	Holstein	BelgianRedWhiteCampine	-0.000296724	1.60811e-05	-18.4517	2.52651e-76
BelgianRedWhiteCampine	Holstein	DutchFriesianRed	-0.000709757	1.68314e-05	-42.1686	0
DutchFriesianRed	Holstein	BelgianRedWhiteCampine	-0.00344571	1.57517e-05	-218.752	0
Charolais	Holstein	BelgianRedWhiteCampine	-0.00587518	2.78773e-05	-210.751	0
EasternFinncattle	Holstein	BelgianRedWhiteCampine	-0.00687962	2.63839e-05	-260.751	0
BelgianRedWhiteCampine	Holstein	EasternBelgianRedWhite	-0.00953506	2.85469e-05	-334.014	0
Kholmogory	Holstein	BelgianRedWhiteCampine	-0.00600656	2.70476e-05	-222.073	0
ModernAngler	Holstein	BelgianRedWhiteCampine	-0.00799644	3.0268e-05	-264.188	0
ModernDanishRed	Holstein	BelgianRedWhiteCampine	-0.00657491	2.75633e-05	-238.539	0
NorwegianRed	Holstein	BelgianRedWhiteCampine	-0.0060836	2.79427e-05	-217.717	0
BelgianRedWhiteCampine	Holstein	PolishRed	-0.00956156	2.98117e-05	-320.732	0
HolsteinRed	Holstein	BelgianRedWhiteCampine	-0.00788012	2.89874e-05	-271.846	0
BelgianRedWhiteCampine	Holstein	SwedishRedPolled	-0.0126245	4.09268e-05	-308.464	0
WestVlaamsRood	Holstein	DeepRedCattle	-0.00569043	2.09427e-05	-271.714	0
EasternFlandersWhiteRed	Holstein	WestVlaamsRood	-0.00342073	1.51394e-05	-225.949	0
WestVlaamsRood	Holstein	EasternFlandersWhiteRed	-0.000398281	1.84672e-05	-21.5669	1.83756e-103
DutchBelted	Holstein	WestVlaamsRood	-0.00155202	2.30031e-05	-67.47	0
WestVlaamsRood	Holstein	DutchBelted	-0.00218488	1.8645e-05	-117.183	0
WestVlaamsRood	Holstein	DutchImprovedRed	-0.00568326	1.98116e-05	-286.866	0
DutchFriesianRed	Holstein	WestVlaamsRood	-0.00171215	1.67959e-05	-101.939	0
WestVlaamsRood	Holstein	DutchFriesianRed	-0.0021506	1.78087e-05	-120.762	0
Charolais	Holstein	WestVlaamsRood	-0.0054534	2.62615e-05	-207.658	0
EasternFinncattle	Holstein	WestVlaamsRood	-0.00559627	2.29249e-05	-244.113	0
WestVlaamsRood	Holstein	EasternBelgianRedWhite	-0.0103004	3.42868e-05	-300.418	0
Kholmogory	Holstein	WestVlaamsRood	-0.00554234	2.51053e-05	-220.763	0
ModernAngler	Holstein	WestVlaamsRood	-0.00708525	2.71513e-05	-260.954	0
ModernDanishRed	Holstein	WestVlaamsRood	-0.00606552	2.57415e-05	-235.632	0
NorwegianRed	Holstein	WestVlaamsRood	-0.00561514	2.61242e-05	-214.941	0
WestVlaamsRood	Holstein	PolishRed	-0.0103607	3.52012e-05	-294.328	0
HolsteinRed	Holstein	WestVlaamsRood	-0.00671806	2.56769e-05	-261.639	0
WestVlaamsRood	Holstein	SwedishRedPolled	-0.0131962	4.53622e-05	-290.908	0
EasternFlandersWhiteRed	Holstein	DeepRedCattle	-0.00684401	2.32073e-05	-294.908	0
DutchBelted	Holstein	DeepRedCattle	-0.00532272	2.3905e-05	-222.661	0
DeepRedCattle	Holstein	DutchImprovedRed	-0.00253572	1.3465e-05	-188.32	0
DutchImprovedRed	Holstein	DeepRedCattle	-0.00265699	1.30639e-05	-203.383	0
DutchFriesianRed	Holstein	DeepRedCattle	-0.00547183	2.02471e-05	-270.252	0
Charolais	Holstein	DeepRedCattle	-0.00643347	2.99143e-05	-215.063	0
EasternFinncattle	Holstein	DeepRedCattle	-0.0084011	3.17454e-05	-264.64	0
DeepRedCattle	Holstein	EasternBelgianRedWhite	-0.00796268	2.28921e-05	-347.836	0
Kholmogory	Holstein	DeepRedCattle	-0.00659186	2.91172e-05	-226.39	0
ModernAngler	Holstein	DeepRedCattle	-0.00908233	3.46128e-05	-262.398	0
ModernDanishRed	Holstein	DeepRedCattle	-0.0072114	3.00814e-05	-239.73	0
NorwegianRed	Holstein	DeepRedCattle	-0.00669524	3.01899e-05	-221.771	0
DeepRedCattle	Holstein	PolishRed	-0.00797503	2.53095e-05	-315.1	0
HolsteinRed	Holstein	DeepRedCattle	-0.0091863	3.42965e-05	-267.849	0
DeepRedCattle	Holstein	SwedishRedPolled	-0.0113069	3.62121e-05	-312.241	0
EasternFlandersWhiteRed	Holstein	DutchBelted	-0.00358878	1.66364e-05	-215.719	0
EasternFlandersWhiteRed	Holstein	DutchImprovedRed	-0.00683049	2.25191e-05	-303.32	0
DutchFriesianRed	Holstein	EasternFlandersWhiteRed	-0.000102548	1.78757e-05	-5.73672	4.82638e-09
EasternFlandersWhiteRed	Holstein	DutchFriesianRed	-0.00356345	1.49147e-05	-238.922	0
Charolais	Holstein	EasternFlandersWhiteRed	-0.00498193	2.42306e-05	-205.605	0
EasternFinncattle	Holstein	EasternFlandersWhiteRed	-0.00437651	1.82302e-05	-240.069	0
EasternFlandersWhiteRed	Holstein	EasternBelgianRedWhite	-0.0111104	3.7556e-05	-295.836	0
Kholmogory	Holstein	EasternFlandersWhiteRed	-0.00508609	2.25801e-05	-225.247	0
ModernAngler	Holstein	EasternFlandersWhiteRed	-0.00619958	2.31173e-05	-268.179	0
ModernDanishRed	Holstein	EasternFlandersWhiteRed	-0.00554396	2.32167e-05	-238.792	0
NorwegianRed	Holstein	EasternFlandersWhiteRed	-0.00510165	2.37288e-05	-214.999	0
EasternFlandersWhiteRed	Holstein	PolishRed	-0.0111633	3.83941e-05	-290.756	0
HolsteinRed	Holstein	EasternFlandersWhiteRed	-0.00562773	2.12896e-05	-264.342	0
EasternFlandersWhiteRed	Holstein	SwedishRedPolled	-0.0137822	4.81755e-05	-286.083	0
DutchBelted	Holstein	DutchImprovedRed	-0.00531595	2.33015e-05	-228.138	0
DutchBelted	Holstein	DutchFriesianRed	-0.00183005	2.17935e-05	-83.9724	0
DutchFriesianRed	Holstein	DutchBelted	-0.00202446	1.6516e-05	-122.576	0
Charolais	Holstein	DutchBelted	-0.00547639	2.65863e-05	-205.985	0
EasternFinncattle	Holstein	DutchBelted	-0.00577148	2.41624e-05	-238.862	0
DutchBelted	Holstein	EasternBelgianRedWhite	-0.00995815	3.55525e-05	-280.097	0
Kholmogory	Holstein	DutchBelted	-0.00561622	2.53554e-05	-221.5	0
ModernAngler	Holstein	DutchBelted	-0.00719835	2.76425e-05	-260.409	0
ModernDanishRed	Holstein	DutchBelted	-0.00612205	2.5778e-05	-237.491	0
NorwegianRed	Holstein	DutchBelted	-0.00565645	2.63845e-05	-214.386	0
DutchBelted	Holstein	PolishRed	-0.0100146	3.65257e-05	-274.181	0
HolsteinRed	Holstein	DutchBelted	-0.00685796	2.67226e-05	-256.635	0
DutchBelted	Holstein	SwedishRedPolled	-0.0128626	4.61733e-05	-278.572	0
DutchFriesianRed	Holstein	DutchImprovedRed	-0.0054735	1.91797e-05	-285.38	0
Charolais	Holstein	DutchImprovedRed	-0.00644739	2.99413e-05	-215.334	0
EasternFinncattle	Holstein	DutchImprovedRed	-0.00839308	3.12888e-05	-268.246	0
DutchImprovedRed	Holstein	EasternBelgianRedWhite	-0.00803891	2.36909e-05	-339.326	0
Kholmogory	Holstein	DutchImprovedRed	-0.00659361	2.90751e-05	-226.779	0
ModernAngler	Holstein	DutchImprovedRed	-0.0090786	3.42495e-05	-265.073	0
ModernDanishRed	Holstein	DutchImprovedRed	-0.00721738	2.99402e-05	-241.06	0
NorwegianRed	Holstein	DutchImprovedRed	-0.00670527	3.01746e-05	-222.215	0
DutchImprovedRed	Holstein	PolishRed	-0.00807075	2.5292e-05	-319.102	0
HolsteinRed	Holstein	DutchImprovedRed	-0.00916815	3.38601e-05	-270.765	0
DutchImprovedRed	Holstein	SwedishRedPolled	-0.0113983	3.65732e-05	-311.658	0
Charolais	Holstein	DutchFriesianRed	-0.00545502	2.6402e-05	-206.614	0
EasternFinncattle	Holstein	DutchFriesianRed	-0.00573761	2.33483e-05	-245.74	0
DutchFriesianRed	Holstein	EasternBelgianRedWhite	-0.0100936	3.40196e-05	-296.7	0
Kholmogory	Holstein	DutchFriesianRed	-0.00561236	2.48599e-05	-225.759	0
ModernAngler	Holstein	DutchFriesianRed	-0.00718442	2.70638e-05	-265.462	0
ModernDanishRed	Holstein	DutchFriesianRed	-0.00611248	2.55001e-05	-239.704	0
NorwegianRed	Holstein	DutchFriesianRed	-0.00565258	2.58779e-05	-218.433	0
DutchFriesianRed	Holstein	PolishRed	-0.0101424	3.51113e-05	-288.865	0
HolsteinRed	Holstein	DutchFriesianRed	-0.00684506	2.5709e-05	-266.251	0
DutchFriesianRed	Holstein	SwedishRedPolled	-0.012978	4.53741e-05	-286.023	0
Charolais	Holstein	EasternFinncattle	-0.00389122	1.93386e-05	-201.215	0
Charolais	Holstein	EasternBelgianRedWhite	-0.00768204	3.48909e-05	-220.173	0
Charolais	Holstein	Kholmogory	-0.000348103	1.37949e-05	-25.2342	8.44327e-141
Kholmogory	Holstein	Charolais	-0.000404946	9.2841e-06	-43.6171	0
Charolais	Holstein	ModernAngler	-0.0022785	1.53331e-05	-148.6	0
Charolais	Holstein	ModernDanishRed	-0.00058787	1.30763e-05	-44.9568	0
ModernDanishRed	Holstein	Charolais	-0.000354217	8.91951e-06	-39.7125	0
Charolais	Holstein	NorwegianRed	-0.000560662	1.36883e-05	-40.9591	0
NorwegianRed	Holstein	Charolais	-8.82631e-05	1.31268e-05	-6.72391	8.84559e-12
Charolais	Holstein	PolishRed	-0.00775787	3.53926e-05	-219.195	0
Charolais	Holstein	HolsteinRed	-0.00286176	1.77361e-05	-161.353	0
Charolais	Holstein	SwedishRedPolled	-0.00851016	3.82267e-05	-222.623	0
EasternFinncattle	Holstein	EasternBelgianRedWhite	-0.0118516	4.38993e-05	-269.971	0
Kholmogory	Holstein	EasternFinncattle	-0.00398884	1.73301e-05	-230.168	0
ModernAngler	Holstein	EasternFinncattle	-0.00401964	1.44177e-05	-278.8	0
ModernDanishRed	Holstein	EasternFinncattle	-0.00428192	1.74542e-05	-245.323	0
NorwegianRed	Holstein	EasternFinncattle	-0.00388627	1.87214e-05	-207.584	0
EasternFinncattle	Holstein	PolishRed	-0.0119545	4.44518e-05	-268.932	0
HolsteinRed	Holstein	EasternFinncattle	-0.00290133	1.47417e-05	-196.811	0
EasternFinncattle	Holstein	SwedishRedPolled	-0.0140893	5.24777e-05	-268.481	0
Kholmogory	Holstein	EasternBelgianRedWhite	-0.00784803	3.44109e-05	-228.068	0
ModernAngler	Holstein	EasternBelgianRedWhite	-0.0115402	4.40941e-05	-261.717	0
ModernDanishRed	Holstein	EasternBelgianRedWhite	-0.00863673	3.57689e-05	-241.459	0
NorwegianRed	Holstein	EasternBelgianRedWhite	-0.00805361	3.56875e-05	-225.67	0
EasternBelgianRedWhite	Holstein	PolishRed	-0.00326505	1.54894e-05	-210.792	0
PolishRed	Holstein	EasternBelgianRedWhite	-0.00294012	1.7418e-05	-168.798	0
HolsteinRed	Holstein	EasternBelgianRedWhite	-0.0122378	4.5114e-05	-271.263	0
EasternBelgianRedWhite	Holstein	SwedishRedPolled	-0.00726413	2.18696e-05	-332.157	0
Kholmogory	Holstein	ModernAngler	-0.00235224	1.15873e-05	-203.002	0
Kholmogory	Holstein	ModernDanishRed	-0.000603716	8.32625e-06	-72.5076	0
ModernDanishRed	Holstein	Kholmogory	-0.00031322	9.14181e-06	-34.2623	1.43037e-257
Kholmogory	Holstein	NorwegianRed	-0.000584	9.05573e-06	-64.4895	0
NorwegianRed	Holstein	Kholmogory	-5.47579e-05	1.27517e-05	-4.29415	8.76819e-06
Kholmogory	Holstein	PolishRed	-0.00790057	3.49045e-05	-226.348	0
Kholmogory	Holstein	HolsteinRed	-0.0029953	1.47532e-05	-203.028	0
Kholmogory	Holstein	SwedishRedPolled	-0.00866654	3.80026e-05	-228.051	0
ModernDanishRed	Holstein	ModernAngler	-0.00264459	1.01318e-05	-261.018	0
NorwegianRed	Holstein	ModernAngler	-0.00230409	1.23256e-05	-186.935	0
ModernAngler	Holstein	PolishRed	-0.0116341	4.47825e-05	-259.791	0
ModernAngler	Holstein	HolsteinRed	-0.00254562	1.03467e-05	-246.032	0
ModernAngler	Holstein	SwedishRedPolled	-0.0131029	5.05464e-05	-259.226	0
ModernDanishRed	Holstein	NorwegianRed	-0.000736513	7.09086e-06	-103.868	0
NorwegianRed	Holstein	ModernDanishRed	-0.000497767	9.63672e-06	-51.6532	0
ModernDanishRed	Holstein	PolishRed	-0.00871906	3.63957e-05	-239.563	0
ModernDanishRed	Holstein	HolsteinRed	-0.00328534	1.43238e-05	-229.362	0
ModernDanishRed	Holstein	SwedishRedPolled	-0.00957062	3.97345e-05	-240.864	0
NorwegianRed	Holstein	PolishRed	-0.00810282	3.63075e-05	-223.172	0
NorwegianRed	Holstein	HolsteinRed	-0.00285783	1.61028e-05	-177.475	0
NorwegianRed	Holstein	SwedishRedPolled	-0.00896067	3.95417e-05	-226.613	0
HolsteinRed	Holstein	PolishRed	-0.0122429	4.58939e-05	-266.765	0
PolishRed	Holstein	SwedishRedPolled	-0.00705934	2.26367e-05	-311.854	0
HolsteinRed	Holstein	SwedishRedPolled	-0.0140871	5.27664e-05	-266.971	0
BelgianRedWhiteCampine	RedWhiteDualPurpose	GermanRedAngler	-0.00069069	1.46388e-05	-47.182	0
GermanRedAngler	RedWhiteDualPurpose	BelgianRedWhiteCampine	-0.00355993	1.41829e-05	-251.001	0
GermanRedAngler	RedWhiteDualPurpose	WestVlaamsRood	-0.00206447	1.44201e-05	-143.166	0
WestVlaamsRood	RedWhiteDualPurpose	GermanRedAngler	-0.00195291	1.51201e-05	-129.159	0
GermanRedAngler	RedWhiteDualPurpose	DeepRedCattle	-0.0052925	1.85744e-05	-284.936	0
EasternFlandersWhiteRed	RedWhiteDualPurpose	GermanRedAngler	-0.00323828	1.30895e-05	-247.395	0
GermanRedAngler	RedWhiteDualPurpose	EasternFlandersWhiteRed	-0.000567923	1.58903e-05	-35.7402	4.6968e-280
DutchBelted	RedWhiteDualPurpose	GermanRedAngler	-0.00156655	2.12577e-05	-73.6932	0
GermanRedAngler	RedWhiteDualPurpose	DutchBelted	-0.00223191	1.58829e-05	-140.523	0
GermanRedAngler	RedWhiteDualPurpose	DutchImprovedRed	-0.00537168	1.78546e-05	-300.857	0
DutchFriesianRed	RedWhiteDualPurpose	GermanRedAngler	-0.00170283	1.51571e-05	-112.345	0
GermanRedAngler	RedWhiteDualPurpose	DutchFriesianRed	-0.00221629	1.53076e-05	-144.784	0
Charolais	RedWhiteDualPurpose	GermanRedAngler	-0.00390046	1.99941e-05	-195.08	0
EasternFinncattle	RedWhiteDualPurpose	GermanRedAngler	-0.00514446	1.8942e-05	-271.589	0
GermanRedAngler	RedWhiteDualPurpose	EasternBelgianRedWhite	-0.00964053	3.10185e-05	-310.8	0
Kholmogory	RedWhiteDualPurpose	GermanRedAngler	-0.00401596	1.88162e-05	-213.432	0
ModernAngler	RedWhiteDualPurpose	GermanRedAngler	-0.00621518	2.21521e-05	-280.569	0
ModernDanishRed	RedWhiteDualPurpose	GermanRedAngler	-0.00461725	1.94282e-05	-237.657	0
NorwegianRed	RedWhiteDualPurpose	GermanRedAngler	-0.00416074	1.991e-05	-208.977	0
GermanRedAngler	RedWhiteDualPurpose	PolishRed	-0.00985723	3.15379e-05	-312.552	0
HolsteinRed	RedWhiteDualPurpose	GermanRedAngler	-0.00576381	2.16618e-05	-266.081	0
GermanRedAngler	RedWhiteDualPurpose	SwedishRedPolled	-0.0123832	4.14739e-05	-298.579	0
BelgianRedWhiteCampine	RedWhiteDualPurpose	WestVlaamsRood	-0.000738338	1.4962e-05	-49.3475	0
WestVlaamsRood	RedWhiteDualPurpose	BelgianRedWhiteCampine	-0.00349601	1.48278e-05	-235.775	0
BelgianRedWhiteCampine	RedWhiteDualPurpose	DeepRedCattle	-0.00431727	1.27329e-05	-339.064	0
DeepRedCattle	RedWhiteDualPurpose	BelgianRedWhiteCampine	-0.000489389	1.52687e-05	-32.0518	1.03608e-225
EasternFlandersWhiteRed	RedWhiteDualPurpose	BelgianRedWhiteCampine	-0.0046556	1.5046e-05	-309.425	0
BelgianRedWhiteCampine	RedWhiteDualPurpose	DutchBelted	-0.000919366	1.58508e-05	-58.0011	0
DutchBelted	RedWhiteDualPurpose	BelgianRedWhiteCampine	-0.00312324	2.01224e-05	-155.213	0
BelgianRedWhiteCampine	RedWhiteDualPurpose	DutchImprovedRed	-0.00436217	1.28047e-05	-340.669	0
DutchImprovedRed	RedWhiteDualPurpose	BelgianRedWhiteCampine	-0.000470131	1.49851e-05	-31.3733	2.3408e-216
BelgianRedWhiteCampine	RedWhiteDualPurpose	DutchFriesianRed	-0.000899841	1.50517e-05	-59.7832	0
DutchFriesianRed	RedWhiteDualPurpose	BelgianRedWhiteCampine	-0.00325563	1.43159e-05	-227.413	0
Charolais	RedWhiteDualPurpose	BelgianRedWhiteCampine	-0.00413887	2.09654e-05	-197.414	0
EasternFinncattle	RedWhiteDualPurpose	BelgianRedWhiteCampine	-0.00620536	2.28793e-05	-271.222	0
BelgianRedWhiteCampine	RedWhiteDualPurpose	EasternBelgianRedWhite	-0.00901391	2.61663e-05	-344.485	0
Kholmogory	RedWhiteDualPurpose	BelgianRedWhiteCampine	-0.00426072	2.04317e-05	-208.535	0
ModernAngler	RedWhiteDualPurpose	BelgianRedWhiteCampine	-0.00680463	2.51226e-05	-270.857	0
ModernDanishRed	RedWhiteDualPurpose	BelgianRedWhiteCampine	-0.00484659	2.09096e-05	-231.788	0
NorwegianRed	RedWhiteDualPurpose	BelgianRedWhiteCampine	-0.0043925	2.1466e-05	-204.626	0
BelgianRedWhiteCampine	RedWhiteDualPurpose	PolishRed	-0.00908793	2.75026e-05	-330.439	0
HolsteinRed	RedWhiteDualPurpose	BelgianRedWhiteCampine	-0.00673718	2.45735e-05	-274.164	0
BelgianRedWhiteCampine	RedWhiteDualPurpose	SwedishRedPolled	-0.0119327	3.78282e-05	-315.443	0
WestVlaamsRood	RedWhiteDualPurpose	DeepRedCattle	-0.00521594	1.90752e-05	-273.441	0
EasternFlandersWhiteRed	RedWhiteDualPurpose	WestVlaamsRood	-0.00330047	1.36267e-05	-242.206	0
WestVlaamsRood	RedWhiteDualPurpose	EasternFlandersWhiteRed	-0.000518541	1.71056e-05	-30.3141	3.73677e-202
DutchBelted	RedWhiteDualPurpose	WestVlaamsRood	-0.00159155	2.14574e-05	-74.1725	0
WestVlaamsRood	RedWhiteDualPurpose	DutchBelted	-0.00214534	1.71988e-05	-124.738	0
WestVlaamsRood	RedWhiteDualPurpose	DutchImprovedRed	-0.00530149	1.81635e-05	-291.876	0
DutchFriesianRed	RedWhiteDualPurpose	WestVlaamsRood	-0.00173043	1.55591e-05	-111.217	0
WestVlaamsRood	RedWhiteDualPurpose	DutchFriesianRed	-0.00213232	1.67148e-05	-127.571	0
Charolais	RedWhiteDualPurpose	WestVlaamsRood	-0.00392547	1.99534e-05	-196.732	0
EasternFinncattle	RedWhiteDualPurpose	WestVlaamsRood	-0.00513038	2.01498e-05	-254.612	0
WestVlaamsRood	RedWhiteDualPurpose	EasternBelgianRedWhite	-0.00957084	3.12265e-05	-306.498	0
Kholmogory	RedWhiteDualPurpose	WestVlaamsRood	-0.00400487	1.89148e-05	-211.732	0
ModernAngler	RedWhiteDualPurpose	WestVlaamsRood	-0.0061018	2.27233e-05	-268.526	0
ModernDanishRed	RedWhiteDualPurpose	WestVlaamsRood	-0.00454557	1.95653e-05	-232.328	0
NorwegianRed	RedWhiteDualPurpose	WestVlaamsRood	-0.00413241	2.01871e-05	-204.705	0
WestVlaamsRood	RedWhiteDualPurpose	PolishRed	-0.00967868	3.22258e-05	-300.34	0
HolsteinRed	RedWhiteDualPurpose	WestVlaamsRood	-0.00578349	2.21491e-05	-261.117	0
WestVlaamsRood	RedWhiteDualPurpose	SwedishRedPolled	-0.0122961	4.15112e-05	-296.211	0
EasternFlandersWhiteRed	RedWhiteDualPurpose	DeepRedCattle	-0.00624926	2.06774e-05	-302.227	0
DutchBelted	RedWhiteDualPurpose	DeepRedCattle	-0.00488776	2.21066e-05	-221.1	0
DeepRedCattle	RedWhiteDualPurpose	DutchImprovedRed	-0.00262843	1.21773e-05	-215.848	0
DutchImprovedRed	RedWhiteDualPurpose	DeepRedCattle	-0.00256427	1.21625e-05	-210.834	0
DutchFriesianRed	RedWhiteDualPurpose	DeepRedCattle	-0.00501562	1.82717e-05	-274.502	0
Charolais	RedWhiteDualPurpose	DeepRedCattle	-0.00443105	2.2424e-05	-197.603	0
EasternFinncattle	RedWhiteDualPurpose	DeepRedCattle	-0.00746073	2.74669e-05	-271.626	0
DeepRedCattle	RedWhiteDualPurpose	EasternBelgianRedWhite	-0.00770764	2.12032e-05	-363.513	0
Kholmogory	RedWhiteDualPurpose	DeepRedCattle	-0.0045799	2.20895e-05	-207.334	0
ModernAngler	RedWhiteDualPurpose	DeepRedCattle	-0.0076244	2.87133e-05	-265.535	0
ModernDanishRed	RedWhiteDualPurpose	DeepRedCattle	-0.00521696	2.29483e-05	-227.335	0
NorwegianRed	RedWhiteDualPurpose	DeepRedCattle	-0.00473802	2.32515e-05	-203.773	0
DeepRedCattle	RedWhiteDualPurpose	PolishRed	-0.00776751	2.33407e-05	-332.788	0
HolsteinRed	RedWhiteDualPurpose	DeepRedCattle	-0.00777724	2.91385e-05	-266.906	0
DeepRedCattle	RedWhiteDualPurpose	SwedishRedPolled	-0.0108812	3.37151e-05	-322.739	0
EasternFlandersWhiteRed	RedWhiteDualPurpose	DutchBelted	-0.00342899	1.50177e-05	-228.329	0
EasternFlandersWhiteRed	RedWhiteDualPurpose	DutchImprovedRed	-0.00632846	2.01369e-05	-314.272	0
DutchFriesianRed	RedWhiteDualPurpose	EasternFlandersWhiteRed	-0.000241091	1.65278e-05	-14.587	1.69908e-48
EasternFlandersWhiteRed	RedWhiteDualPurpose	DutchFriesianRed	-0.0034249	1.34893e-05	-253.898	0
Charolais	RedWhiteDualPurpose	EasternFlandersWhiteRed	-0.00357425	1.86332e-05	-191.822	0
EasternFinncattle	RedWhiteDualPurpose	EasternFlandersWhiteRed	-0.00403089	1.61253e-05	-249.972	0
EasternFlandersWhiteRed	RedWhiteDualPurpose	EasternBelgianRedWhite	-0.0102606	3.37106e-05	-304.374	0
Kholmogory	RedWhiteDualPurpose	EasternFlandersWhiteRed	-0.00366888	1.72143e-05	-213.13	0
ModernAngler	RedWhiteDualPurpose	EasternFlandersWhiteRed	-0.0053364	1.94551e-05	-274.293	0
ModernDanishRed	RedWhiteDualPurpose	EasternFlandersWhiteRed	-0.00414427	1.78128e-05	-232.657	0
NorwegianRed	RedWhiteDualPurpose	EasternFlandersWhiteRed	-0.00373917	1.85894e-05	-201.145	0
EasternFlandersWhiteRed	RedWhiteDualPurpose	PolishRed	-0.010361	3.46442e-05	-299.069	0
HolsteinRed	RedWhiteDualPurpose	EasternFlandersWhiteRed	-0.00481341	1.84904e-05	-260.319	0
EasternFlandersWhiteRed	RedWhiteDualPurpose	SwedishRedPolled	-0.0127618	4.35585e-05	-292.98	0
DutchBelted	RedWhiteDualPurpose	DutchImprovedRed	-0.00497371	2.1639e-05	-229.85	0
DutchBelted	RedWhiteDualPurpose	DutchFriesianRed	-0.0018513	2.04353e-05	-90.5932	0
DutchFriesianRed	RedWhiteDualPurpose	DutchBelted	-0.00200321	1.52041e-05	-131.755	0
Charolais	RedWhiteDualPurpose	DutchBelted	-0.00390892	2.02359e-05	-193.168	0
EasternFinncattle	RedWhiteDualPurpose	DutchBelted	-0.00526606	2.12253e-05	-248.103	0
DutchBelted	RedWhiteDualPurpose	EasternBelgianRedWhite	-0.00926816	3.25104e-05	-285.083	0
Kholmogory	RedWhiteDualPurpose	DutchBelted	-0.00403921	1.93273e-05	-208.99	0
ModernAngler	RedWhiteDualPurpose	DutchBelted	-0.00617537	2.31521e-05	-266.73	0
ModernDanishRed	RedWhiteDualPurpose	DutchBelted	-0.00456257	1.97717e-05	-230.763	0
NorwegianRed	RedWhiteDualPurpose	DutchBelted	-0.00413418	2.06061e-05	-200.629	0
DutchBelted	RedWhiteDualPurpose	PolishRed	-0.00937217	3.33996e-05	-280.607	0
HolsteinRed	RedWhiteDualPurpose	DutchBelted	-0.00588385	2.31047e-05	-254.66	0
DutchBelted	RedWhiteDualPurpose	SwedishRedPolled	-0.0120019	4.22092e-05	-284.344	0
DutchFriesianRed	RedWhiteDualPurpose	DutchImprovedRed	-0.00511001	1.73634e-05	-294.298	0
Charolais	RedWhiteDualPurpose	DutchImprovedRed	-0.00453768	2.23432e-05	-203.09	0
EasternFinncattle	RedWhiteDualPurpose	DutchImprovedRed	-0.00754542	2.72305e-05	-277.095	0
DutchImprovedRed	RedWhiteDualPurpose	EasternBelgianRedWhite	-0.00769116	2.19246e-05	-350.801	0
Kholmogory	RedWhiteDualPurpose	DutchImprovedRed	-0.00467436	2.18735e-05	-213.7	0
ModernAngler	RedWhiteDualPurpose	DutchImprovedRed	-0.00771338	2.84796e-05	-270.839	0
ModernDanishRed	RedWhiteDualPurpose	DutchImprovedRed	-0.00531565	2.26757e-05	-234.421	0
NorwegianRed	RedWhiteDualPurpose	DutchImprovedRed	-0.00484076	2.31598e-05	-209.015	0
DutchImprovedRed	RedWhiteDualPurpose	PolishRed	-0.00777052	2.34892e-05	-330.812	0
HolsteinRed	RedWhiteDualPurpose	DutchImprovedRed	-0.0078518	2.88881e-05	-271.8	0
DutchImprovedRed	RedWhiteDualPurpose	SwedishRedPolled	-0.0108799	3.40878e-05	-319.173	0
Charolais	RedWhiteDualPurpose	DutchFriesianRed	-0.0039088	2.01595e-05	-193.894	0
EasternFinncattle	RedWhiteDualPurpose	DutchFriesianRed	-0.00525344	2.05733e-05	-255.352	0
DutchFriesianRed	RedWhiteDualPurpose	EasternBelgianRedWhite	-0.00938236	3.08549e-05	-304.08	0
Kholmogory	RedWhiteDualPurpose	DutchFriesianRed	-0.0040566	1.89548e-05	-214.015	0
ModernAngler	RedWhiteDualPurpose	DutchFriesianRed	-0.0061827	2.27301e-05	-272.004	0
ModernDanishRed	RedWhiteDualPurpose	DutchFriesianRed	-0.00457425	1.96094e-05	-233.268	0
NorwegianRed	RedWhiteDualPurpose	DutchFriesianRed	-0.00415156	2.0233e-05	-205.188	0
DutchFriesianRed	RedWhiteDualPurpose	PolishRed	-0.00947869	3.19412e-05	-296.755	0
HolsteinRed	RedWhiteDualPurpose	DutchFriesianRed	-0.0058922	2.22565e-05	-264.74	0
DutchFriesianRed	RedWhiteDualPurpose	SwedishRedPolled	-0.0120961	4.14001e-05	-292.176	0
Charolais	RedWhiteDualPurpose	EasternFinncattle	-0.00282917	1.53861e-05	-183.878	0
Charolais	RedWhiteDualPurpose	EasternBelgianRedWhite	-0.00542458	2.57907e-05	-210.331	0
Charolais	RedWhiteDualPurpose	Kholmogory	-0.000357642	1.28736e-05	-27.7811	3.66974e-170
Kholmogory	RedWhiteDualPurpose	Charolais	-0.000395407	7.90349e-06	-50.0294	0
Charolais	RedWhiteDualPurpose	ModernAngler	-0.001734	1.31736e-05	-131.627	0
Charolais	RedWhiteDualPurpose	ModernDanishRed	-0.000579884	1.21252e-05	-47.8247	0
ModernDanishRed	RedWhiteDualPurpose	Charolais	-0.000362203	8.19779e-06	-44.183	0
Charolais	RedWhiteDualPurpose	NorwegianRed	-0.00051546	1.27095e-05	-40.557	0
NorwegianRed	RedWhiteDualPurpose	Charolais	-0.000133466	1.15993e-05	-11.5063	6.13138e-31
Charolais	RedWhiteDualPurpose	PolishRed	-0.00554793	2.62348e-05	-211.472	0
Charolais	RedWhiteDualPurpose	HolsteinRed	-0.0022684	1.46608e-05	-154.725	0
Charolais	RedWhiteDualPurpose	SwedishRedPolled	-0.00608205	2.80749e-05	-216.636	0
EasternFinncattle	RedWhiteDualPurpose	EasternBelgianRedWhite	-0.0106561	3.83494e-05	-277.87	0
Kholmogory	RedWhiteDualPurpose	EasternFinncattle	-0.00291725	1.35432e-05	-215.404	0
ModernAngler	RedWhiteDualPurpose	EasternFinncattle	-0.00350209	1.22449e-05	-286.003	0
ModernDanishRed	RedWhiteDualPurpose	EasternFinncattle	-0.00322785	1.35362e-05	-238.461	0
NorwegianRed	RedWhiteDualPurpose	EasternFinncattle	-0.00286943	1.50555e-05	-190.59	0
EasternFinncattle	RedWhiteDualPurpose	PolishRed	-0.0108066	3.90449e-05	-276.774	0
HolsteinRed	RedWhiteDualPurpose	EasternFinncattle	-0.00243265	1.3754e-05	-176.868	0
EasternFinncattle	RedWhiteDualPurpose	SwedishRedPolled	-0.0127232	4.61787e-05	-275.521	0
Kholmogory	RedWhiteDualPurpose	EasternBelgianRedWhite	-0.00558103	2.57989e-05	-216.328	0
ModernAngler	RedWhiteDualPurpose	EasternBelgianRedWhite	-0.00982722	3.6897e-05	-266.342	0
ModernDanishRed	RedWhiteDualPurpose	EasternBelgianRedWhite	-0.00638725	2.71154e-05	-235.558	0
NorwegianRed	RedWhiteDualPurpose	EasternBelgianRedWhite	-0.00584136	2.71698e-05	-214.994	0
EasternBelgianRedWhite	RedWhiteDualPurpose	PolishRed	-0.00331257	1.43971e-05	-230.086	0
PolishRed	RedWhiteDualPurpose	EasternBelgianRedWhite	-0.0028926	1.65803e-05	-174.461	0
HolsteinRed	RedWhiteDualPurpose	EasternBelgianRedWhite	-0.0105737	3.85929e-05	-273.979	0
EasternBelgianRedWhite	RedWhiteDualPurpose	SwedishRedPolled	-0.00709347	2.06087e-05	-344.198	0
Kholmogory	RedWhiteDualPurpose	ModernAngler	-0.00179821	9.19713e-06	-195.519	0
Kholmogory	RedWhiteDualPurpose	ModernDanishRed	-0.00058619	7.04484e-06	-83.2085	0
ModernDanishRed	RedWhiteDualPurpose	Kholmogory	-0.000330746	8.10245e-06	-40.8205	0
Kholmogory	RedWhiteDualPurpose	NorwegianRed	-0.000529258	7.93363e-06	-66.7107	0
NorwegianRed	RedWhiteDualPurpose	Kholmogory	-0.0001095	1.15674e-05	-9.46626	1.45021e-21
Kholmogory	RedWhiteDualPurpose	PolishRed	-0.00568109	2.6192e-05	-216.902	0
Kholmogory	RedWhiteDualPurpose	HolsteinRed	-0.0023924	1.15534e-05	-207.073	0
Kholmogory	RedWhiteDualPurpose	SwedishRedPolled	-0.00622888	2.84645e-05	-218.83	0
ModernDanishRed	RedWhiteDualPurpose	ModernAngler	-0.00210808	7.94177e-06	-265.443	0
NorwegianRed	RedWhiteDualPurpose	ModernAngler	-0.0018048	1.03993e-05	-173.55	0
ModernAngler	RedWhiteDualPurpose	PolishRed	-0.00996864	3.76239e-05	-264.955	0
ModernAngler	RedWhiteDualPurpose	HolsteinRed	-0.00249675	9.23815e-06	-270.265	0
ModernAngler	RedWhiteDualPurpose	SwedishRedPolled	-0.0112193	4.24824e-05	-264.094	0
ModernDanishRed	RedWhiteDualPurpose	NorwegianRed	-0.000699297	6.35473e-06	-110.044	0
NorwegianRed	RedWhiteDualPurpose	ModernDanishRed	-0.000534983	8.47679e-06	-63.1115	0
ModernDanishRed	RedWhiteDualPurpose	PolishRed	-0.0065171	2.76538e-05	-235.668	0
ModernDanishRed	RedWhiteDualPurpose	HolsteinRed	-0.00269996	1.1681e-05	-231.141	0
ModernDanishRed	RedWhiteDualPurpose	SwedishRedPolled	-0.00715049	3.00238e-05	-238.161	0
NorwegianRed	RedWhiteDualPurpose	PolishRed	-0.00593808	2.7688e-05	-214.464	0
NorwegianRed	RedWhiteDualPurpose	HolsteinRed	-0.00230967	1.31826e-05	-175.206	0
NorwegianRed	RedWhiteDualPurpose	SwedishRedPolled	-0.00657775	2.99941e-05	-219.301	0
HolsteinRed	RedWhiteDualPurpose	PolishRed	-0.0106263	3.94197e-05	-269.569	0
PolishRed	RedWhiteDualPurpose	SwedishRedPolled	-0.00684116	2.13706e-05	-320.121	0
HolsteinRed	RedWhiteDualPurpose	SwedishRedPolled	-0.0122523	4.54045e-05	-269.848	0
BelgianRedWhiteCampine	GermanRedAngler	WestVlaamsRood	-0.00223379	4.26122e-06	-524.214	0
GermanRedAngler	BelgianRedWhiteCampine	WestVlaamsRood	-0.00201683	5.81479e-06	-346.844	0
WestVlaamsRood	GermanRedAngler	BelgianRedWhiteCampine	-0.00200055	5.80933e-06	-344.369	0
BelgianRedWhiteCampine	GermanRedAngler	DeepRedCattle	-0.0025847	3.22669e-06	-801.037	0
DeepRedCattle	GermanRedAngler	BelgianRedWhiteCampine	-0.00222196	5.33089e-06	-416.809	0
GermanRedAngler	BelgianRedWhiteCampine	DeepRedCattle	-0.00166592	6.1002e-06	-273.093	0
BelgianRedWhiteCampine	GermanRedAngler	EasternFlandersWhiteRed	-0.00210801	4.61886e-06	-456.393	0
EasternFlandersWhiteRed	GermanRedAngler	BelgianRedWhiteCampine	-0.0016636	4.70903e-06	-353.278	0
GermanRedAngler	BelgianRedWhiteCampine	EasternFlandersWhiteRed	-0.00214261	5.6494e-06	-379.263	0
BelgianRedWhiteCampine	GermanRedAngler	DutchBelted	-0.00224738	4.45933e-06	-503.973	0
DutchBelted	GermanRedAngler	BelgianRedWhiteCampine	-0.00179523	1.13411e-05	-158.294	0
GermanRedAngler	BelgianRedWhiteCampine	DutchBelted	-0.00200323	6.01569e-06	-333.002	0
BelgianRedWhiteCampine	GermanRedAngler	DutchImprovedRed	-0.00255041	3.25147e-06	-784.387	0
DutchImprovedRed	GermanRedAngler	BelgianRedWhiteCampine	-0.00228189	5.10786e-06	-446.74	0
GermanRedAngler	BelgianRedWhiteCampine	DutchImprovedRed	-0.00170021	5.83998e-06	-291.132	0
BelgianRedWhiteCampine	GermanRedAngler	DutchFriesianRed	-0.00224348	4.42037e-06	-507.533	0
DutchFriesianRed	GermanRedAngler	BelgianRedWhiteCampine	-0.00191198	6.07535e-06	-314.712	0
GermanRedAngler	BelgianRedWhiteCampine	DutchFriesianRed	-0.00200713	5.90395e-06	-339.965	0
BelgianRedWhiteCampine	GermanRedAngler	Charolais	-0.00092911	1.21114e-05	-76.714	0
GermanRedAngler	BelgianRedWhiteCampine	Charolais	-0.00332151	1.1498e-05	-288.877	0
BelgianRedWhiteCampine	GermanRedAngler	EasternFinncattle	-0.0017516	6.48067e-06	-270.28	0
GermanRedAngler	BelgianRedWhiteCampine	EasternFinncattle	-0.00249902	6.61267e-06	-377.914	0
BelgianRedWhiteCampine	GermanRedAngler	EasternBelgianRedWhite	-0.0029333	4.01466e-06	-730.647	0
EasternBelgianRedWhite	GermanRedAngler	BelgianRedWhiteCampine	-0.000611938	1.17929e-05	-51.8904	0
GermanRedAngler	BelgianRedWhiteCampine	EasternBelgianRedWhite	-0.00131732	6.84837e-06	-192.355	0
BelgianRedWhiteCampine	GermanRedAngler	Kholmogory	-0.000935445	1.18229e-05	-79.1213	0
GermanRedAngler	BelgianRedWhiteCampine	Kholmogory	-0.00331517	1.13083e-05	-293.162	0
BelgianRedWhiteCampine	GermanRedAngler	ModernAngler	-0.00128013	8.87187e-06	-144.291	0
GermanRedAngler	BelgianRedWhiteCampine	ModernAngler	-0.00297048	7.78045e-06	-381.788	0
BelgianRedWhiteCampine	GermanRedAngler	ModernDanishRed	-0.000920033	1.17216e-05	-78.4903	0
GermanRedAngler	BelgianRedWhiteCampine	ModernDanishRed	-0.00333058	1.06678e-05	-312.21	0
BelgianRedWhiteCampine	GermanRedAngler	NorwegianRed	-0.000922456	1.1961e-05	-77.1222	0
GermanRedAngler	BelgianRedWhiteCampine	NorwegianRed	-0.00332816	1.12369e-05	-296.182	0
BelgianRedWhiteCampine	GermanRedAngler	PolishRed	-0.00279062	5.20038e-06	-536.619	0
GermanRedAngler	BelgianRedWhiteCampine	PolishRed	-0.00146	5.98175e-06	-244.075	0
PolishRed	GermanRedAngler	BelgianRedWhiteCampine	-0.000482682	1.3661e-05	-35.3329	9.17839e-274
BelgianRedWhiteCampine	GermanRedAngler	HolsteinRed	-0.00166406	7.23729e-06	-229.929	0
GermanRedAngler	BelgianRedWhiteCampine	HolsteinRed	-0.00258656	7.67732e-06	-336.909	0
BelgianRedWhiteCampine	GermanRedAngler	SwedishRedPolled	-0.00310934	5.2488e-06	-592.391	0
GermanRedAngler	BelgianRedWhiteCampine	SwedishRedPolled	-0.00114128	7.53966e-06	-151.37	0
DeepRedCattle	GermanRedAngler	WestVlaamsRood	-0.00185842	6.92081e-06	-268.526	0
GermanRedAngler	WestVlaamsRood	DeepRedCattle	-0.00202947	5.68032e-06	-357.281	0
WestVlaamsRood	GermanRedAngler	DeepRedCattle	-0.00198791	6.31385e-06	-314.85	0
EasternFlandersWhiteRed	GermanRedAngler	WestVlaamsRood	-0.00180392	4.6695e-06	-386.319	0
GermanRedAngler	WestVlaamsRood	EasternFlandersWhiteRed	-0.00200229	6.23476e-06	-321.149	0
WestVlaamsRood	GermanRedAngler	EasternFlandersWhiteRed	-0.00201509	6.38541e-06	-315.577	0
DutchBelted	GermanRedAngler	WestVlaamsRood	-0.00175899	1.19393e-05	-147.328	0
GermanRedAngler	WestVlaamsRood	DutchBelted	-0.00203947	6.28693e-06	-324.399	0
WestVlaamsRood	GermanRedAngler	DutchBelted	-0.00197791	6.82166e-06	-289.945	0
DutchImprovedRed	GermanRedAngler	WestVlaamsRood	-0.00195899	6.42761e-06	-304.777	0
GermanRedAngler	WestVlaamsRood	DutchImprovedRed	-0.0020231	5.74294e-06	-352.276	0
WestVlaamsRood	GermanRedAngler	DutchImprovedRed	-0.00199428	5.93545e-06	-335.995	0
DutchFriesianRed	GermanRedAngler	WestVlaamsRood	-0.00188224	6.53563e-06	-287.997	0
GermanRedAngler	WestVlaamsRood	DutchFriesianRed	-0.00203687	6.06304e-06	-335.949	0
WestVlaamsRood	GermanRedAngler	DutchFriesianRed	-0.00198051	6.78928e-06	-291.711	0
GermanRedAngler	WestVlaamsRood	Charolais	-0.00203946	1.18797e-05	-171.676	0
WestVlaamsRood	GermanRedAngler	Charolais	-0.00197792	1.21805e-05	-162.384	0
GermanRedAngler	WestVlaamsRood	EasternFinncattle	-0.00207855	7.09254e-06	-293.061	0
WestVlaamsRood	GermanRedAngler	EasternFinncattle	-0.00193883	7.75279e-06	-250.082	0
GermanRedAngler	WestVlaamsRood	EasternBelgianRedWhite	-0.0020226	6.2776e-06	-322.193	0
WestVlaamsRood	GermanRedAngler	EasternBelgianRedWhite	-0.00199478	6.64264e-06	-300.299	0
GermanRedAngler	WestVlaamsRood	Kholmogory	-0.00207557	1.15297e-05	-180.019	0
WestVlaamsRood	GermanRedAngler	Kholmogory	-0.00194181	1.22669e-05	-158.297	0
GermanRedAngler	WestVlaamsRood	ModernAngler	-0.00217785	7.99222e-06	-272.497	0
WestVlaamsRood	GermanRedAngler	ModernAngler	-0.00183953	9.68029e-06	-190.028	0
GermanRedAngler	WestVlaamsRood	ModernDanishRed	-0.00213615	1.07315e-05	-199.054	0
WestVlaamsRood	GermanRedAngler	ModernDanishRed	-0.00188122	1.191e-05	-157.954	0
GermanRedAngler	WestVlaamsRood	NorwegianRed	-0.0020928	1.15559e-05	-181.103	0
WestVlaamsRood	GermanRedAngler	NorwegianRed	-0.00192458	1.20978e-05	-159.085	0
GermanRedAngler	WestVlaamsRood	PolishRed	-0.00213145	5.58977e-06	-381.313	0
WestVlaamsRood	GermanRedAngler	PolishRed	-0.00188592	7.5458e-06	-249.93	0
GermanRedAngler	WestVlaamsRood	HolsteinRed	-0.00204479	7.71774e-06	-264.947	0
WestVlaamsRood	GermanRedAngler	HolsteinRed	-0.00197259	8.41222e-06	-234.491	0
GermanRedAngler	WestVlaamsRood	SwedishRedPolled	-0.00204008	6.88077e-06	-296.489	0
WestVlaamsRood	GermanRedAngler	SwedishRedPolled	-0.0019773	7.11345e-06	-277.967	0
DeepRedCattle	GermanRedAngler	EasternFlandersWhiteRed	-0.00160636	8.00623e-06	-200.639	0
EasternFlandersWhiteRed	GermanRedAngler	DeepRedCattle	-0.00152469	5.38332e-06	-283.224	0
GermanRedAngler	DeepRedCattle	EasternFlandersWhiteRed	-0.00228152	5.6037e-06	-407.145	0
DeepRedCattle	GermanRedAngler	DutchBelted	-0.0019166	7.1346e-06	-268.634	0
DutchBelted	GermanRedAngler	DeepRedCattle	-0.00182717	1.09173e-05	-167.364	0
GermanRedAngler	DeepRedCattle	DutchBelted	-0.00197129	6.28592e-06	-313.604	0
DeepRedCattle	GermanRedAngler	DutchImprovedRed	-0.00254925	4.53606e-06	-561.996	0
DutchImprovedRed	GermanRedAngler	DeepRedCattle	-0.00264346	4.75629e-06	-555.781	0
GermanRedAngler	DeepRedCattle	DutchImprovedRed	-0.00133863	6.76828e-06	-197.781	0
DeepRedCattle	GermanRedAngler	DutchFriesianRed	-0.00190817	7.08866e-06	-269.187	0
DutchFriesianRed	GermanRedAngler	DeepRedCattle	-0.00193941	6.13683e-06	-316.028	0
GermanRedAngler	DeepRedCattle	DutchFriesianRed	-0.00197971	6.0032e-06	-329.776	0
GermanRedAngler	DeepRedCattle	Charolais	-0.00476191	1.51427e-05	-314.469	0
DeepRedCattle	GermanRedAngler	EasternFinncattle	-0.000911652	1.12298e-05	-81.1814	0
GermanRedAngler	DeepRedCattle	EasternFinncattle	-0.00297623	7.3646e-06	-404.126	0
DeepRedCattle	GermanRedAngler	EasternBelgianRedWhite	-0.00335961	4.69702e-06	-715.263	0
EasternBelgianRedWhite	GermanRedAngler	DeepRedCattle	-0.00140098	9.00801e-06	-155.526	0
GermanRedAngler	DeepRedCattle	EasternBelgianRedWhite	-0.000528276	9.28997e-06	-56.8652	0
GermanRedAngler	DeepRedCattle	Kholmogory	-0.00472856	1.48025e-05	-319.443	0
GermanRedAngler	DeepRedCattle	ModernAngler	-0.00388329	9.75191e-06	-398.208	0
GermanRedAngler	DeepRedCattle	ModernDanishRed	-0.00469279	1.41155e-05	-332.455	0
GermanRedAngler	DeepRedCattle	NorwegianRed	-0.00471521	1.46044e-05	-322.863	0
DeepRedCattle	GermanRedAngler	PolishRed	-0.00320278	5.73066e-06	-558.885	0
GermanRedAngler	DeepRedCattle	PolishRed	-0.000685104	8.3797e-06	-81.7575	0
PolishRed	GermanRedAngler	DeepRedCattle	-0.00125757	1.11942e-05	-112.342	0
DeepRedCattle	GermanRedAngler	HolsteinRed	-0.00060882	1.24027e-05	-49.0876	0
GermanRedAngler	DeepRedCattle	HolsteinRed	-0.00327906	8.56638e-06	-382.783	0
DeepRedCattle	GermanRedAngler	SwedishRedPolled	-0.00379044	6.49701e-06	-583.413	0
GermanRedAngler	DeepRedCattle	SwedishRedPolled	-9.74383e-05	1.0988e-05	-8.86768	3.73428e-19
DutchBelted	GermanRedAngler	EasternFlandersWhiteRed	-0.00175725	1.21735e-05	-144.351	0
EasternFlandersWhiteRed	GermanRedAngler	DutchBelted	-0.001765	4.92076e-06	-358.684	0
GermanRedAngler	EasternFlandersWhiteRed	DutchBelted	-0.00204121	6.33662e-06	-322.129	0
DutchImprovedRed	GermanRedAngler	EasternFlandersWhiteRed	-0.00170058	7.23278e-06	-235.122	0
EasternFlandersWhiteRed	GermanRedAngler	DutchImprovedRed	-0.0015247	5.11406e-06	-298.138	0
GermanRedAngler	EasternFlandersWhiteRed	DutchImprovedRed	-0.00228151	5.43352e-06	-419.895	0
DutchFriesianRed	GermanRedAngler	EasternFlandersWhiteRed	-0.00188945	6.4022e-06	-295.125	0
EasternFlandersWhiteRed	GermanRedAngler	DutchFriesianRed	-0.00177654	4.74735e-06	-374.217	0
GermanRedAngler	EasternFlandersWhiteRed	DutchFriesianRed	-0.00202966	6.2935e-06	-322.502	0
EasternFlandersWhiteRed	GermanRedAngler	Charolais	-0.00291208	1.02332e-05	-284.573	0
GermanRedAngler	EasternFlandersWhiteRed	Charolais	-0.000894125	1.28834e-05	-69.4013	0
EasternFinncattle	GermanRedAngler	EasternFlandersWhiteRed	-0.000399641	7.46694e-06	-53.5214	0
EasternFlandersWhiteRed	GermanRedAngler	EasternFinncattle	-0.00212471	5.32501e-06	-399.006	0
GermanRedAngler	EasternFlandersWhiteRed	EasternFinncattle	-0.00168149	7.41234e-06	-226.851	0
EasternFlandersWhiteRed	GermanRedAngler	EasternBelgianRedWhite	-0.00118802	6.64986e-06	-178.654	0
GermanRedAngler	EasternFlandersWhiteRed	EasternBelgianRedWhite	-0.00261818	5.82816e-06	-449.23	0
EasternFlandersWhiteRed	GermanRedAngler	Kholmogory	-0.0028912	1.00375e-05	-288.04	0
GermanRedAngler	EasternFlandersWhiteRed	Kholmogory	-0.000915008	1.26969e-05	-72.0653	0
EasternFlandersWhiteRed	GermanRedAngler	ModernAngler	-0.0023595	7.11676e-06	-331.541	0
GermanRedAngler	EasternFlandersWhiteRed	ModernAngler	-0.00144671	8.7522e-06	-165.296	0
EasternFlandersWhiteRed	GermanRedAngler	ModernDanishRed	-0.0027653	9.57957e-06	-288.667	0
GermanRedAngler	EasternFlandersWhiteRed	ModernDanishRed	-0.0010409	1.17593e-05	-88.5173	0
EasternFlandersWhiteRed	GermanRedAngler	NorwegianRed	-0.00281672	1.00961e-05	-278.992	0
GermanRedAngler	EasternFlandersWhiteRed	NorwegianRed	-0.000989485	1.25705e-05	-78.715	0
EasternFlandersWhiteRed	GermanRedAngler	PolishRed	-0.00107172	7.93149e-06	-135.122	0
GermanRedAngler	EasternFlandersWhiteRed	PolishRed	-0.00273449	5.27184e-06	-518.697	0
EasternFlandersWhiteRed	GermanRedAngler	HolsteinRed	-0.00228789	5.9809e-06	-382.533	0
GermanRedAngler	EasternFlandersWhiteRed	HolsteinRed	-0.00151832	8.40863e-06	-180.566	0
EasternFlandersWhiteRed	GermanRedAngler	SwedishRedPolled	-0.000946459	8.05449e-06	-117.507	0
GermanRedAngler	EasternFlandersWhiteRed	SwedishRedPolled	-0.00285975	6.63051e-06	-431.301	0
DutchBelted	GermanRedAngler	DutchImprovedRed	-0.00183394	1.08566e-05	-168.923	0
DutchImprovedRed	GermanRedAngler	DutchBelted	-0.00201757	6.53815e-06	-308.584	0
GermanRedAngler	DutchBelted	DutchImprovedRed	-0.00196452	6.21148e-06	-316.273	0
DutchBelted	GermanRedAngler	DutchFriesianRed	-0.00186693	1.19777e-05	-155.867	0
DutchFriesianRed	GermanRedAngler	DutchBelted	-0.00198759	6.04481e-06	-328.808	0
GermanRedAngler	DutchBelted	DutchFriesianRed	-0.00193153	7.3675e-06	-262.169	0
DutchBelted	GermanRedAngler	Charolais	-0.00157501	1.85703e-05	-84.8134	0
GermanRedAngler	DutchBelted	Charolais	-0.00222345	1.28547e-05	-172.967	0
DutchBelted	GermanRedAngler	EasternFinncattle	-0.00168815	1.32188e-05	-127.708	0
GermanRedAngler	DutchBelted	EasternFinncattle	-0.00211031	7.26206e-06	-290.594	0
DutchBelted	GermanRedAngler	EasternBelgianRedWhite	-0.00185953	1.06299e-05	-174.934	0
GermanRedAngler	DutchBelted	EasternBelgianRedWhite	-0.00193893	7.0277e-06	-275.898	0
DutchBelted	GermanRedAngler	Kholmogory	-0.0015898	1.85745e-05	-85.5904	0
GermanRedAngler	DutchBelted	Kholmogory	-0.00220866	1.27101e-05	-173.772	0
DutchBelted	GermanRedAngler	ModernAngler	-0.00152674	1.59153e-05	-95.9292	0
GermanRedAngler	DutchBelted	ModernAngler	-0.00227172	8.75637e-06	-259.437	0
DutchBelted	GermanRedAngler	ModernDanishRed	-0.00151187	1.84532e-05	-81.9301	0
GermanRedAngler	DutchBelted	ModernDanishRed	-0.00228659	1.19731e-05	-190.977	0
DutchBelted	GermanRedAngler	NorwegianRed	-0.00154	1.8771e-05	-82.0412	0
GermanRedAngler	DutchBelted	NorwegianRed	-0.00225846	1.2856e-05	-175.674	0
DutchBelted	GermanRedAngler	PolishRed	-0.00174685	1.1295e-05	-154.657	0
GermanRedAngler	DutchBelted	PolishRed	-0.00205162	6.38714e-06	-321.21	0
DutchBelted	GermanRedAngler	HolsteinRed	-0.0016866	1.43101e-05	-117.86	0
GermanRedAngler	DutchBelted	HolsteinRed	-0.00211187	8.33428e-06	-253.395	0
DutchBelted	GermanRedAngler	SwedishRedPolled	-0.00185061	1.06202e-05	-174.253	0
GermanRedAngler	DutchBelted	SwedishRedPolled	-0.00194785	7.95198e-06	-244.952	0
DutchFriesianRed	GermanRedAngler	DutchImprovedRed	-0.00195462	5.89529e-06	-331.555	0
DutchImprovedRed	GermanRedAngler	DutchFriesianRed	-0.00201759	6.51629e-06	-309.623	0
GermanRedAngler	DutchImprovedRed	DutchFriesianRed	-0.0019645	5.96573e-06	-329.298	0
GermanRedAngler	DutchImprovedRed	Charolais	-0.00473446	1.42608e-05	-331.992	0
DutchImprovedRed	GermanRedAngler	EasternFinncattle	-0.00101137	1.01244e-05	-99.8945	0
GermanRedAngler	DutchImprovedRed	EasternFinncattle	-0.00297072	7.00935e-06	-423.823	0
DutchImprovedRed	GermanRedAngler	EasternBelgianRedWhite	-0.00342231	5.26884e-06	-649.538	0
EasternBelgianRedWhite	GermanRedAngler	DutchImprovedRed	-0.00136948	9.28287e-06	-147.527	0
GermanRedAngler	DutchImprovedRed	EasternBelgianRedWhite	-0.00055978	8.95119e-06	-62.537	0
GermanRedAngler	DutchImprovedRed	Kholmogory	-0.00471329	1.41196e-05	-333.812	0
DutchImprovedRed	GermanRedAngler	ModernAngler	-0.000108605	1.36088e-05	-7.98055	7.28413e-16
GermanRedAngler	DutchImprovedRed	ModernAngler	-0.00387349	9.26549e-06	-418.055	0
GermanRedAngler	DutchImprovedRed	ModernDanishRed	-0.00467328	1.3392e-05	-348.961	0
GermanRedAngler	DutchImprovedRed	NorwegianRed	-0.00469166	1.38862e-05	-337.865	0
DutchImprovedRed	GermanRedAngler	PolishRed	-0.00328497	6.15329e-06	-533.855	0
GermanRedAngler	DutchImprovedRed	PolishRed	-0.000697125	8.10898e-06	-85.9695	0
PolishRed	GermanRedAngler	DutchImprovedRed	-0.00124555	1.13733e-05	-109.516	0
DutchImprovedRed	GermanRedAngler	HolsteinRed	-0.0006984	1.14724e-05	-60.8766	0
GermanRedAngler	DutchImprovedRed	HolsteinRed	-0.00328369	8.15266e-06	-402.775	0
DutchImprovedRed	GermanRedAngler	SwedishRedPolled	-0.00386836	6.95917e-06	-555.866	0
GermanRedAngler	DutchImprovedRed	SwedishRedPolled	-0.000113729	1.06049e-05	-10.7242	3.91811e-27
DutchFriesianRed	GermanRedAngler	Charolais	-0.00171118	1.21139e-05	-141.257	0
GermanRedAngler	DutchFriesianRed	Charolais	-0.00220794	1.22476e-05	-180.276	0
DutchFriesianRed	GermanRedAngler	EasternFinncattle	-0.00181181	7.33364e-06	-247.055	0
GermanRedAngler	DutchFriesianRed	EasternFinncattle	-0.00210731	7.31437e-06	-288.105	0
DutchFriesianRed	GermanRedAngler	EasternBelgianRedWhite	-0.00195812	6.71222e-06	-291.724	0
GermanRedAngler	DutchFriesianRed	EasternBelgianRedWhite	-0.001961	6.23014e-06	-314.761	0
DutchFriesianRed	GermanRedAngler	Kholmogory	-0.00174348	1.20598e-05	-144.569	0
GermanRedAngler	DutchFriesianRed	Kholmogory	-0.00217564	1.21879e-05	-178.508	0
DutchFriesianRed	GermanRedAngler	ModernAngler	-0.00167034	9.3247e-06	-179.131	0
GermanRedAngler	DutchFriesianRed	ModernAngler	-0.00224877	8.39692e-06	-267.809	0
DutchFriesianRed	GermanRedAngler	ModernDanishRed	-0.00165984	1.17933e-05	-140.744	0
GermanRedAngler	DutchFriesianRed	ModernDanishRed	-0.00225928	1.13305e-05	-199.399	0
DutchFriesianRed	GermanRedAngler	NorwegianRed	-0.00169366	1.21443e-05	-139.461	0
GermanRedAngler	DutchFriesianRed	NorwegianRed	-0.00222546	1.22352e-05	-181.89	0
DutchFriesianRed	GermanRedAngler	PolishRed	-0.00183775	7.68251e-06	-239.212	0
GermanRedAngler	DutchFriesianRed	PolishRed	-0.00208137	5.69251e-06	-365.634	0
DutchFriesianRed	GermanRedAngler	HolsteinRed	-0.00183123	8.32528e-06	-219.96	0
GermanRedAngler	DutchFriesianRed	HolsteinRed	-0.00208789	8.48163e-06	-246.166	0
DutchFriesianRed	GermanRedAngler	SwedishRedPolled	-0.00192917	7.75498e-06	-248.765	0
GermanRedAngler	DutchFriesianRed	SwedishRedPolled	-0.00198995	6.97436e-06	-285.323	0
EasternFinncattle	GermanRedAngler	Charolais	-0.00407317	1.33802e-05	-304.417	0
GermanRedAngler	Charolais	EasternBelgianRedWhite	-0.00811641	2.47519e-05	-327.911	0
Charolais	GermanRedAngler	Kholmogory	-0.000279901	1.16559e-05	-24.0137	1.00012e-127
Kholmogory	GermanRedAngler	Charolais	-0.000473148	1.0641e-05	-44.4648	0
ModernAngler	GermanRedAngler	Charolais	-0.00404873	1.3377e-05	-302.663	0
ModernDanishRed	GermanRedAngler	Charolais	-0.00129668	9.19697e-06	-140.99	0
NorwegianRed	GermanRedAngler	Charolais	-0.000775739	1.07876e-05	-71.9104	0
GermanRedAngler	Charolais	PolishRed	-0.00820976	2.46063e-05	-333.645	0
HolsteinRed	GermanRedAngler	Charolais	-0.00413175	1.47257e-05	-280.582	0
GermanRedAngler	Charolais	SwedishRedPolled	-0.0102016	3.27208e-05	-311.778	0
GermanRedAngler	EasternFinncattle	EasternBelgianRedWhite	-0.00412885	9.94697e-06	-415.087	0
EasternFinncattle	GermanRedAngler	Kholmogory	-0.00404575	1.29825e-05	-311.631	0
EasternFinncattle	GermanRedAngler	ModernAngler	-0.00243136	7.23978e-06	-335.833	0
EasternFinncattle	GermanRedAngler	ModernDanishRed	-0.00375506	1.22663e-05	-306.127	0
EasternFinncattle	GermanRedAngler	NorwegianRed	-0.00385315	1.2959e-05	-297.334	0
GermanRedAngler	EasternFinncattle	PolishRed	-0.00419508	9.56935e-06	-438.387	0
EasternFinncattle	GermanRedAngler	HolsteinRed	-0.0018133	6.3559e-06	-285.293	0
GermanRedAngler	EasternFinncattle	HolsteinRed	-0.000267838	1.24704e-05	-21.4778	1.25561e-102
HolsteinRed	GermanRedAngler	EasternFinncattle	-0.000445231	8.30617e-06	-53.6024	0
GermanRedAngler	EasternFinncattle	SwedishRedPolled	-0.0048045	1.25892e-05	-381.638	0
GermanRedAngler	EasternBelgianRedWhite	Kholmogory	-0.00807547	2.42766e-05	-332.644	0
GermanRedAngler	EasternBelgianRedWhite	ModernAngler	-0.0060285	1.54746e-05	-389.575	0
GermanRedAngler	EasternBelgianRedWhite	ModernDanishRed	-0.00787053	2.32272e-05	-338.849	0
GermanRedAngler	EasternBelgianRedWhite	NorwegianRed	-0.00795991	2.37238e-05	-335.525	0
EasternBelgianRedWhite	GermanRedAngler	PolishRed	-0.00309588	5.79913e-06	-533.851	0
PolishRed	GermanRedAngler	EasternBelgianRedWhite	-0.0031093	7.26038e-06	-428.255	0
GermanRedAngler	EasternBelgianRedWhite	HolsteinRed	-0.00483067	1.231e-05	-392.418	0
EasternBelgianRedWhite	GermanRedAngler	SwedishRedPolled	-0.00435077	6.36382e-06	-683.672	0
SwedishRedPolled	GermanRedAngler	EasternBelgianRedWhite	-0.00176998	1.18121e-05	-149.845	0
ModernAngler	GermanRedAngler	Kholmogory	-0.00399743	1.24185e-05	-321.892	0
ModernDanishRed	GermanRedAngler	Kholmogory	-0.00118748	8.44982e-06	-140.533	0
NorwegianRed	GermanRedAngler	Kholmogory	-0.000674032	1.07469e-05	-62.7186	0
GermanRedAngler	Kholmogory	PolishRed	-0.0081921	2.42863e-05	-337.313	0
HolsteinRed	GermanRedAngler	Kholmogory	-0.00414025	1.41352e-05	-292.902	0
GermanRedAngler	Kholmogory	SwedishRedPolled	-0.0101703	3.21362e-05	-316.475	0
ModernAngler	GermanRedAngler	ModernDanishRed	-0.00370602	1.07709e-05	-344.078	0
ModernAngler	GermanRedAngler	NorwegianRed	-0.00385924	1.19185e-05	-323.803	0
GermanRedAngler	ModernAngler	PolishRed	-0.00610377	1.53539e-05	-397.538	0
HolsteinRed	GermanRedAngler	ModernAngler	-0.00204537	6.87124e-06	-297.671	0
GermanRedAngler	ModernAngler	SwedishRedPolled	-0.0073791	2.04983e-05	-359.986	0
ModernDanishRed	GermanRedAngler	NorwegianRed	-0.000991495	7.49252e-06	-132.331	0
NorwegianRed	GermanRedAngler	ModernDanishRed	-0.000242784	8.2822e-06	-29.314	3.43879e-189
GermanRedAngler	ModernDanishRed	PolishRed	-0.00795738	2.31582e-05	-343.609	0
HolsteinRed	GermanRedAngler	ModernDanishRed	-0.00384652	1.30428e-05	-294.915	0
GermanRedAngler	ModernDanishRed	SwedishRedPolled	-0.00984999	3.08051e-05	-319.752	0
GermanRedAngler	NorwegianRed	PolishRed	-0.00807989	2.36166e-05	-342.128	0
HolsteinRed	GermanRedAngler	NorwegianRed	-0.00391274	1.37955e-05	-283.625	0
GermanRedAngler	NorwegianRed	SwedishRedPolled	-0.00996622	3.1359e-05	-317.811	0
GermanRedAngler	PolishRed	HolsteinRed	-0.00499471	1.2168e-05	-410.48	0
PolishRed	GermanRedAngler	SwedishRedPolled	-0.00431516	7.61628e-06	-566.57	0
SwedishRedPolled	GermanRedAngler	PolishRed	-0.00172094	1.19191e-05	-144.385	0
GermanRedAngler	HolsteinRed	SwedishRedPolled	-0.00589473	1.60439e-05	-367.412	0
BelgianRedWhiteCampine	WestVlaamsRood	DeepRedCattle	-0.00259734	3.22484e-06	-805.415	0
DeepRedCattle	BelgianRedWhiteCampine	WestVlaamsRood	-0.00220932	5.39241e-06	-409.71	0
WestVlaamsRood	BelgianRedWhiteCampine	DeepRedCattle	-0.00163701	6.37915e-06	-256.618	0
BelgianRedWhiteCampine	WestVlaamsRood	EasternFlandersWhiteRed	-0.00209347	4.92816e-06	-424.798	0
EasternFlandersWhiteRed	BelgianRedWhiteCampine	WestVlaamsRood	-0.00167814	4.91436e-06	-341.476	0
WestVlaamsRood	BelgianRedWhiteCampine	EasternFlandersWhiteRed	-0.00214087	5.79525e-06	-369.418	0
BelgianRedWhiteCampine	WestVlaamsRood	DutchBelted	-0.00227003	4.56837e-06	-496.902	0
DutchBelted	BelgianRedWhiteCampine	WestVlaamsRood	-0.00177258	1.16707e-05	-151.883	0
WestVlaamsRood	BelgianRedWhiteCampine	DutchBelted	-0.00196432	6.28317e-06	-312.631	0
BelgianRedWhiteCampine	WestVlaamsRood	DutchImprovedRed	-0.00255669	3.3175e-06	-770.666	0
DutchImprovedRed	BelgianRedWhiteCampine	WestVlaamsRood	-0.00227561	5.10903e-06	-445.41	0
WestVlaamsRood	BelgianRedWhiteCampine	DutchImprovedRed	-0.00167766	5.92753e-06	-283.028	0
BelgianRedWhiteCampine	WestVlaamsRood	DutchFriesianRed	-0.00226353	4.63114e-06	-488.763	0
DutchFriesianRed	BelgianRedWhiteCampine	WestVlaamsRood	-0.00189193	6.21329e-06	-304.498	0
WestVlaamsRood	BelgianRedWhiteCampine	DutchFriesianRed	-0.00197081	6.3469e-06	-310.516	0
BelgianRedWhiteCampine	WestVlaamsRood	Charolais	-0.000951747	1.25368e-05	-75.916	0
WestVlaamsRood	BelgianRedWhiteCampine	Charolais	-0.0032826	1.20363e-05	-272.724	0
BelgianRedWhiteCampine	WestVlaamsRood	EasternFinncattle	-0.00181332	6.62004e-06	-273.914	0
WestVlaamsRood	BelgianRedWhiteCampine	EasternFinncattle	-0.00242103	7.10727e-06	-340.641	0
BelgianRedWhiteCampine	WestVlaamsRood	EasternBelgianRedWhite	-0.00293907	3.96338e-06	-741.557	0
EasternBelgianRedWhite	BelgianRedWhiteCampine	WestVlaamsRood	-0.000606163	1.16067e-05	-52.2252	0
WestVlaamsRood	BelgianRedWhiteCampine	EasternBelgianRedWhite	-0.00129527	7.1082e-06	-182.222	0
BelgianRedWhiteCampine	WestVlaamsRood	Kholmogory	-0.000994185	1.21339e-05	-81.9342	0
WestVlaamsRood	BelgianRedWhiteCampine	Kholmogory	-0.00324016	1.18978e-05	-272.333	0
BelgianRedWhiteCampine	WestVlaamsRood	ModernAngler	-0.00144116	8.87772e-06	-162.335	0
WestVlaamsRood	BelgianRedWhiteCampine	ModernAngler	-0.00279318	8.9444e-06	-312.283	0
BelgianRedWhiteCampine	WestVlaamsRood	ModernDanishRed	-0.00103936	1.19015e-05	-87.3306	0
WestVlaamsRood	BelgianRedWhiteCampine	ModernDanishRed	-0.00319498	1.15947e-05	-275.556	0
BelgianRedWhiteCampine	WestVlaamsRood	NorwegianRed	-0.000998433	1.21563e-05	-82.1333	0
WestVlaamsRood	BelgianRedWhiteCampine	NorwegianRed	-0.00323591	1.16613e-05	-277.49	0
BelgianRedWhiteCampine	WestVlaamsRood	PolishRed	-0.00290525	4.20469e-06	-690.954	0
PolishRed	BelgianRedWhiteCampine	WestVlaamsRood	-0.000368053	1.42711e-05	-25.79	5.74044e-147
WestVlaamsRood	BelgianRedWhiteCampine	PolishRed	-0.00132909	6.75772e-06	-196.678	0
BelgianRedWhiteCampine	WestVlaamsRood	HolsteinRed	-0.00169202	7.47103e-06	-226.478	0
WestVlaamsRood	BelgianRedWhiteCampine	HolsteinRed	-0.00254232	8.21121e-06	-309.616	0
BelgianRedWhiteCampine	WestVlaamsRood	SwedishRedPolled	-0.00313259	5.11506e-06	-612.425	0
WestVlaamsRood	BelgianRedWhiteCampine	SwedishRedPolled	-0.00110176	7.46945e-06	-147.501	0
BelgianRedWhiteCampine	DeepRedCattle	EasternFlandersWhiteRed	-0.00272361	3.46405e-06	-786.25	0
DeepRedCattle	BelgianRedWhiteCampine	EasternFlandersWhiteRed	-0.00208305	5.9327e-06	-351.113	0
EasternFlandersWhiteRed	BelgianRedWhiteCampine	DeepRedCattle	-0.001048	6.94504e-06	-150.899	0
BelgianRedWhiteCampine	DeepRedCattle	DutchBelted	-0.00255275	3.72747e-06	-684.848	0
DeepRedCattle	BelgianRedWhiteCampine	DutchBelted	-0.00225391	5.48391e-06	-411.004	0
DutchBelted	BelgianRedWhiteCampine	DeepRedCattle	-0.00148986	1.10654e-05	-134.642	0
BelgianRedWhiteCampine	DeepRedCattle	DutchImprovedRed	-0.00222313	3.29831e-06	-674.019	0
DeepRedCattle	BelgianRedWhiteCampine	DutchImprovedRed	-0.00258353	3.79781e-06	-680.268	0
DutchImprovedRed	BelgianRedWhiteCampine	DeepRedCattle	-0.00260917	4.25683e-06	-612.938	0
BelgianRedWhiteCampine	DeepRedCattle	DutchFriesianRed	-0.00255727	3.69764e-06	-691.595	0
DeepRedCattle	BelgianRedWhiteCampine	DutchFriesianRed	-0.00224939	5.53127e-06	-406.668	0
DutchFriesianRed	BelgianRedWhiteCampine	DeepRedCattle	-0.0015982	6.59527e-06	-242.325	0
BelgianRedWhiteCampine	DeepRedCattle	Charolais	-0.0040251	1.03312e-05	-389.605	0
DeepRedCattle	BelgianRedWhiteCampine	Charolais	-0.000781562	1.32636e-05	-58.9253	0
BelgianRedWhiteCampine	DeepRedCattle	EasternFinncattle	-0.00306191	5.00403e-06	-611.888	0
DeepRedCattle	BelgianRedWhiteCampine	EasternFinncattle	-0.00174475	7.7502e-06	-225.124	0
BelgianRedWhiteCampine	DeepRedCattle	EasternBelgianRedWhite	-0.00179565	4.88931e-06	-367.262	0
DeepRedCattle	BelgianRedWhiteCampine	EasternBelgianRedWhite	-0.003011	3.72324e-06	-808.705	0
EasternBelgianRedWhite	BelgianRedWhiteCampine	DeepRedCattle	-0.00174958	7.57965e-06	-230.826	0
BelgianRedWhiteCampine	DeepRedCattle	Kholmogory	-0.00399809	1.02892e-05	-388.571	0
DeepRedCattle	BelgianRedWhiteCampine	Kholmogory	-0.000808573	1.31958e-05	-61.2752	0
BelgianRedWhiteCampine	DeepRedCattle	ModernAngler	-0.0034975	6.99716e-06	-499.846	0
DeepRedCattle	BelgianRedWhiteCampine	ModernAngler	-0.00130916	9.8953e-06	-132.301	0
BelgianRedWhiteCampine	DeepRedCattle	ModernDanishRed	-0.0039469	9.80955e-06	-402.353	0
DeepRedCattle	BelgianRedWhiteCampine	ModernDanishRed	-0.000859761	1.27353e-05	-67.5099	0
BelgianRedWhiteCampine	DeepRedCattle	NorwegianRed	-0.00397175	1.02486e-05	-387.542	0
DeepRedCattle	BelgianRedWhiteCampine	NorwegianRed	-0.00083491	1.312e-05	-63.6367	0
BelgianRedWhiteCampine	DeepRedCattle	PolishRed	-0.0018098	4.79106e-06	-377.746	0
DeepRedCattle	BelgianRedWhiteCampine	PolishRed	-0.00299685	3.99913e-06	-749.376	0
PolishRed	BelgianRedWhiteCampine	DeepRedCattle	-0.0014635	1.08324e-05	-135.104	0
BelgianRedWhiteCampine	DeepRedCattle	HolsteinRed	-0.0032772	5.79759e-06	-565.27	0
DeepRedCattle	BelgianRedWhiteCampine	HolsteinRed	-0.00152946	8.60188e-06	-177.805	0
BelgianRedWhiteCampine	DeepRedCattle	SwedishRedPolled	-0.00154086	6.04591e-06	-254.86	0
DeepRedCattle	BelgianRedWhiteCampine	SwedishRedPolled	-0.0032658	4.63197e-06	-705.056	0
BelgianRedWhiteCampine	EasternFlandersWhiteRed	DutchBelted	-0.00214598	4.91351e-06	-436.752	0
DutchBelted	BelgianRedWhiteCampine	EasternFlandersWhiteRed	-0.00189663	1.16553e-05	-162.727	0
EasternFlandersWhiteRed	BelgianRedWhiteCampine	DutchBelted	-0.00162563	5.19802e-06	-312.739	0
BelgianRedWhiteCampine	EasternFlandersWhiteRed	DutchImprovedRed	-0.00268931	3.58711e-06	-749.717	0
DutchImprovedRed	BelgianRedWhiteCampine	EasternFlandersWhiteRed	-0.00214298	5.62339e-06	-381.084	0
EasternFlandersWhiteRed	BelgianRedWhiteCampine	DutchImprovedRed	-0.0010823	6.22665e-06	-173.817	0
BelgianRedWhiteCampine	EasternFlandersWhiteRed	DutchFriesianRed	-0.00213054	5.17196e-06	-411.941	0
DutchFriesianRed	BelgianRedWhiteCampine	EasternFlandersWhiteRed	-0.00202492	5.99314e-06	-337.874	0
EasternFlandersWhiteRed	BelgianRedWhiteCampine	DutchFriesianRed	-0.00164107	4.78785e-06	-342.757	0
EasternFlandersWhiteRed	BelgianRedWhiteCampine	Charolais	-0.00409098	1.21002e-05	-338.091	0
BelgianRedWhiteCampine	EasternFlandersWhiteRed	EasternFinncattle	-0.00129049	8.16859e-06	-157.981	0
EasternFinncattle	BelgianRedWhiteCampine	EasternFlandersWhiteRed	-4.32266e-05	8.88897e-06	-4.86295	5.78245e-07
EasternFlandersWhiteRed	BelgianRedWhiteCampine	EasternFinncattle	-0.00248113	5.31111e-06	-467.158	0
BelgianRedWhiteCampine	EasternFlandersWhiteRed	EasternBelgianRedWhite	-0.00340888	4.85417e-06	-702.258	0
EasternBelgianRedWhite	BelgianRedWhiteCampine	EasternFlandersWhiteRed	-0.00013636	1.34271e-05	-10.1556	1.5644e-24
EasternFlandersWhiteRed	BelgianRedWhiteCampine	EasternBelgianRedWhite	-0.000362733	8.90949e-06	-40.7131	0
EasternFlandersWhiteRed	BelgianRedWhiteCampine	Kholmogory	-0.00406376	1.13771e-05	-357.186	0
BelgianRedWhiteCampine	EasternFlandersWhiteRed	ModernAngler	-0.000584236	1.11313e-05	-52.4857	0
EasternFlandersWhiteRed	BelgianRedWhiteCampine	ModernAngler	-0.00318737	7.45456e-06	-427.574	0
EasternFlandersWhiteRed	BelgianRedWhiteCampine	ModernDanishRed	-0.00395328	1.11089e-05	-355.866	0
EasternFlandersWhiteRed	BelgianRedWhiteCampine	NorwegianRed	-0.00400228	1.14218e-05	-350.408	0
BelgianRedWhiteCampine	EasternFlandersWhiteRed	PolishRed	-0.0033825	4.90725e-06	-689.286	0
EasternFlandersWhiteRed	BelgianRedWhiteCampine	PolishRed	-0.000389109	8.83423e-06	-44.0457	0
BelgianRedWhiteCampine	EasternFlandersWhiteRed	HolsteinRed	-0.00103977	9.23545e-06	-112.585	0
EasternFlandersWhiteRed	BelgianRedWhiteCampine	HolsteinRed	-0.00273184	6.33557e-06	-431.191	0
BelgianRedWhiteCampine	EasternFlandersWhiteRed	SwedishRedPolled	-0.00382648	6.48093e-06	-590.421	0
BelgianRedWhiteCampine	DutchBelted	DutchImprovedRed	-0.0025117	3.8387e-06	-654.31	0
DutchBelted	BelgianRedWhiteCampine	DutchImprovedRed	-0.00153091	1.08314e-05	-141.34	0
DutchImprovedRed	BelgianRedWhiteCampine	DutchBelted	-0.0023206	5.23881e-06	-442.962	0
BelgianRedWhiteCampine	DutchBelted	DutchFriesianRed	-0.00217178	5.65788e-06	-383.851	0
DutchBelted	BelgianRedWhiteCampine	DutchFriesianRed	-0.00187083	1.15627e-05	-161.798	0
DutchFriesianRed	BelgianRedWhiteCampine	DutchBelted	-0.00198368	5.84014e-06	-339.664	0
BelgianRedWhiteCampine	DutchBelted	Charolais	-0.00114932	1.30844e-05	-87.8394	0
DutchBelted	BelgianRedWhiteCampine	Charolais	-0.00289329	1.76136e-05	-164.265	0
BelgianRedWhiteCampine	DutchBelted	EasternFinncattle	-0.00185867	6.62426e-06	-280.586	0
DutchBelted	BelgianRedWhiteCampine	EasternFinncattle	-0.00218394	1.24571e-05	-175.317	0
BelgianRedWhiteCampine	DutchBelted	EasternBelgianRedWhite	-0.002869	4.67072e-06	-614.251	0
DutchBelted	BelgianRedWhiteCampine	EasternBelgianRedWhite	-0.00117361	1.10663e-05	-106.053	0
EasternBelgianRedWhite	BelgianRedWhiteCampine	DutchBelted	-0.000676242	1.16973e-05	-57.812	0
BelgianRedWhiteCampine	DutchBelted	Kholmogory	-0.00114087	1.28259e-05	-88.9507	0
DutchBelted	BelgianRedWhiteCampine	Kholmogory	-0.00290174	1.74894e-05	-165.914	0
BelgianRedWhiteCampine	DutchBelted	ModernAngler	-0.00154862	9.26378e-06	-167.17	0
DutchBelted	BelgianRedWhiteCampine	ModernAngler	-0.00249399	1.46215e-05	-170.57	0
BelgianRedWhiteCampine	DutchBelted	ModernDanishRed	-0.00120339	1.24756e-05	-96.4594	0
DutchBelted	BelgianRedWhiteCampine	ModernDanishRed	-0.00283922	1.71044e-05	-165.993	0
BelgianRedWhiteCampine	DutchBelted	NorwegianRed	-0.00117769	1.28827e-05	-91.4157	0
DutchBelted	BelgianRedWhiteCampine	NorwegianRed	-0.00286492	1.74349e-05	-164.322	0
BelgianRedWhiteCampine	DutchBelted	PolishRed	-0.002839	4.9702e-06	-571.205	0
DutchBelted	BelgianRedWhiteCampine	PolishRed	-0.00120361	1.07917e-05	-111.531	0
PolishRed	BelgianRedWhiteCampine	DutchBelted	-0.000434301	1.43938e-05	-30.1729	2.68611e-200
BelgianRedWhiteCampine	DutchBelted	HolsteinRed	-0.00177269	7.45523e-06	-237.778	0
DutchBelted	BelgianRedWhiteCampine	HolsteinRed	-0.00226992	1.36382e-05	-166.438	0
BelgianRedWhiteCampine	DutchBelted	SwedishRedPolled	-0.00305396	6.06592e-06	-503.462	0
DutchBelted	BelgianRedWhiteCampine	SwedishRedPolled	-0.000988649	1.11576e-05	-88.6077	0
BelgianRedWhiteCampine	DutchImprovedRed	DutchFriesianRed	-0.00250778	3.78486e-06	-662.582	0
DutchFriesianRed	BelgianRedWhiteCampine	DutchImprovedRed	-0.00164769	6.20137e-06	-265.697	0
DutchImprovedRed	BelgianRedWhiteCampine	DutchFriesianRed	-0.00232452	5.20584e-06	-446.521	0
BelgianRedWhiteCampine	DutchImprovedRed	Charolais	-0.00396336	1.02971e-05	-384.899	0
DutchImprovedRed	BelgianRedWhiteCampine	Charolais	-0.000868936	1.25353e-05	-69.3193	0
BelgianRedWhiteCampine	DutchImprovedRed	EasternFinncattle	-0.00302211	4.99184e-06	-605.41	0
DutchImprovedRed	BelgianRedWhiteCampine	EasternFinncattle	-0.00181018	7.20189e-06	-251.349	0
BelgianRedWhiteCampine	DutchImprovedRed	EasternBelgianRedWhite	-0.00179287	4.66338e-06	-384.458	0
DutchImprovedRed	BelgianRedWhiteCampine	EasternBelgianRedWhite	-0.00303942	4.31342e-06	-704.643	0
EasternBelgianRedWhite	BelgianRedWhiteCampine	DutchImprovedRed	-0.00175236	7.61859e-06	-230.012	0
BelgianRedWhiteCampine	DutchImprovedRed	Kholmogory	-0.00394853	1.00582e-05	-392.566	0
DutchImprovedRed	BelgianRedWhiteCampine	Kholmogory	-0.000883772	1.23759e-05	-71.4107	0
BelgianRedWhiteCampine	DutchImprovedRed	ModernAngler	-0.00345342	7.04312e-06	-490.325	0
DutchImprovedRed	BelgianRedWhiteCampine	ModernAngler	-0.00137888	9.36598e-06	-147.222	0
BelgianRedWhiteCampine	DutchImprovedRed	ModernDanishRed	-0.00389311	9.7712e-06	-398.426	0
DutchImprovedRed	BelgianRedWhiteCampine	ModernDanishRed	-0.000939192	1.20485e-05	-77.9509	0
BelgianRedWhiteCampine	DutchImprovedRed	NorwegianRed	-0.00391391	1.00524e-05	-389.35	0
DutchImprovedRed	BelgianRedWhiteCampine	NorwegianRed	-0.00091839	1.22954e-05	-74.694	0
BelgianRedWhiteCampine	DutchImprovedRed	PolishRed	-0.00178754	4.65106e-06	-384.33	0
DutchImprovedRed	BelgianRedWhiteCampine	PolishRed	-0.00304476	4.37912e-06	-695.29	0
PolishRed	BelgianRedWhiteCampine	DutchImprovedRed	-0.00148576	1.07674e-05	-137.987	0
BelgianRedWhiteCampine	DutchImprovedRed	HolsteinRed	-0.00324755	5.80919e-06	-559.036	0
DutchImprovedRed	BelgianRedWhiteCampine	HolsteinRed	-0.00158475	8.24009e-06	-192.322	0
BelgianRedWhiteCampine	DutchImprovedRed	SwedishRedPolled	-0.00152286	5.91752e-06	-257.348	0
DutchImprovedRed	BelgianRedWhiteCampine	SwedishRedPolled	-0.00330943	5.14411e-06	-643.345	0
BelgianRedWhiteCampine	DutchFriesianRed	Charolais	-0.00112992	1.26724e-05	-89.1636	0
DutchFriesianRed	BelgianRedWhiteCampine	Charolais	-0.00302555	1.1637e-05	-259.995	0
BelgianRedWhiteCampine	DutchFriesianRed	EasternFinncattle	-0.00185177	6.80483e-06	-272.126	0
DutchFriesianRed	BelgianRedWhiteCampine	EasternFinncattle	-0.0023037	6.57424e-06	-350.412	0
BelgianRedWhiteCampine	DutchFriesianRed	EasternBelgianRedWhite	-0.00288717	4.21297e-06	-685.304	0
DutchFriesianRed	BelgianRedWhiteCampine	EasternBelgianRedWhite	-0.0012683	7.44322e-06	-170.396	0
EasternBelgianRedWhite	BelgianRedWhiteCampine	DutchFriesianRed	-0.000658069	1.1712e-05	-56.1875	0
BelgianRedWhiteCampine	DutchFriesianRed	Kholmogory	-0.00110395	1.21255e-05	-91.0442	0
DutchFriesianRed	BelgianRedWhiteCampine	Kholmogory	-0.00305151	1.11951e-05	-272.575	0
BelgianRedWhiteCampine	DutchFriesianRed	ModernAngler	-0.00152177	8.93525e-06	-170.311	0
DutchFriesianRed	BelgianRedWhiteCampine	ModernAngler	-0.00263369	8.425e-06	-312.605	0
BelgianRedWhiteCampine	DutchFriesianRed	ModernDanishRed	-0.00117218	1.2004e-05	-97.649	0
DutchFriesianRed	BelgianRedWhiteCampine	ModernDanishRed	-0.00298329	1.1068e-05	-269.541	0
BelgianRedWhiteCampine	DutchFriesianRed	NorwegianRed	-0.00114078	1.25101e-05	-91.1889	0
DutchFriesianRed	BelgianRedWhiteCampine	NorwegianRed	-0.00301468	1.14477e-05	-263.344	0
BelgianRedWhiteCampine	DutchFriesianRed	PolishRed	-0.00286486	4.32142e-06	-662.944	0
DutchFriesianRed	BelgianRedWhiteCampine	PolishRed	-0.00129061	7.46145e-06	-172.97	0
PolishRed	BelgianRedWhiteCampine	DutchFriesianRed	-0.000408446	1.44306e-05	-28.3043	1.52971e-176
BelgianRedWhiteCampine	DutchFriesianRed	HolsteinRed	-0.00174481	7.6896e-06	-226.906	0
DutchFriesianRed	BelgianRedWhiteCampine	HolsteinRed	-0.00241065	7.9931e-06	-301.592	0
BelgianRedWhiteCampine	DutchFriesianRed	SwedishRedPolled	-0.00309215	5.28323e-06	-585.277	0
DutchFriesianRed	BelgianRedWhiteCampine	SwedishRedPolled	-0.00106331	8.33873e-06	-127.515	0
EasternFinncattle	BelgianRedWhiteCampine	Charolais	-0.00489566	1.64841e-05	-296.993	0
BelgianRedWhiteCampine	Charolais	EasternBelgianRedWhite	-0.0077282	2.09998e-05	-368.013	0
Charolais	BelgianRedWhiteCampine	Kholmogory	-0.000273565	1.20098e-05	-22.7785	3.7456e-115
Kholmogory	BelgianRedWhiteCampine	Charolais	-0.000479484	1.15792e-05	-41.4092	0
ModernAngler	BelgianRedWhiteCampine	Charolais	-0.00439976	1.54359e-05	-285.034	0
ModernDanishRed	BelgianRedWhiteCampine	Charolais	-0.0012876	9.99669e-06	-128.803	0
NorwegianRed	BelgianRedWhiteCampine	Charolais	-0.000769085	1.1606e-05	-66.2659	0
BelgianRedWhiteCampine	Charolais	PolishRed	-0.00767887	2.14228e-05	-358.444	0
HolsteinRed	BelgianRedWhiteCampine	Charolais	-0.0048667	1.67484e-05	-290.576	0
BelgianRedWhiteCampine	Charolais	SwedishRedPolled	-0.00998948	3.00495e-05	-332.434	0
BelgianRedWhiteCampine	EasternFinncattle	EasternBelgianRedWhite	-0.00456313	9.04059e-06	-504.738	0
EasternFinncattle	BelgianRedWhiteCampine	Kholmogory	-0.0048619	1.56654e-05	-310.359	0
EasternFinncattle	BelgianRedWhiteCampine	ModernAngler	-0.00290282	8.20112e-06	-353.954	0
EasternFinncattle	BelgianRedWhiteCampine	ModernDanishRed	-0.00458663	1.50149e-05	-305.472	0
EasternFinncattle	BelgianRedWhiteCampine	NorwegianRed	-0.00468229	1.54718e-05	-302.634	0
BelgianRedWhiteCampine	EasternFinncattle	PolishRed	-0.00448668	8.99949e-06	-498.549	0
EasternFinncattle	BelgianRedWhiteCampine	HolsteinRed	-0.00190084	7.29284e-06	-260.644	0
HolsteinRed	BelgianRedWhiteCampine	EasternFinncattle	-0.000357692	8.17337e-06	-43.7631	0
BelgianRedWhiteCampine	EasternFinncattle	SwedishRedPolled	-0.00541483	1.26813e-05	-426.994	0
BelgianRedWhiteCampine	EasternBelgianRedWhite	Kholmogory	-0.00769359	2.08371e-05	-369.225	0
BelgianRedWhiteCampine	EasternBelgianRedWhite	ModernAngler	-0.00599131	1.38043e-05	-434.019	0
BelgianRedWhiteCampine	EasternBelgianRedWhite	ModernDanishRed	-0.00747324	1.99077e-05	-375.395	0
BelgianRedWhiteCampine	EasternBelgianRedWhite	NorwegianRed	-0.00756505	2.04003e-05	-370.83	0
BelgianRedWhiteCampine	EasternBelgianRedWhite	PolishRed	-0.000306684	9.45322e-06	-32.4423	3.47777e-231
EasternBelgianRedWhite	BelgianRedWhiteCampine	PolishRed	-0.00323855	4.35189e-06	-744.171	0
PolishRed	BelgianRedWhiteCampine	EasternBelgianRedWhite	-0.00296662	7.4399e-06	-398.744	0
BelgianRedWhiteCampine	EasternBelgianRedWhite	HolsteinRed	-0.00517741	1.10031e-05	-470.541	0
EasternBelgianRedWhite	BelgianRedWhiteCampine	SwedishRedPolled	-0.00417473	5.16847e-06	-807.73	0
SwedishRedPolled	BelgianRedWhiteCampine	EasternBelgianRedWhite	-0.00194602	1.09962e-05	-176.972	0
ModernAngler	BelgianRedWhiteCampine	Kholmogory	-0.00434212	1.40896e-05	-308.179	0
ModernDanishRed	BelgianRedWhiteCampine	Kholmogory	-0.00117206	9.09314e-06	-128.895	0
NorwegianRed	BelgianRedWhiteCampine	Kholmogory	-0.000661042	1.12747e-05	-58.6307	0
BelgianRedWhiteCampine	Kholmogory	PolishRed	-0.00766755	2.14427e-05	-357.582	0
HolsteinRed	BelgianRedWhiteCampine	Kholmogory	-0.00486886	1.57649e-05	-308.843	0
BelgianRedWhiteCampine	Kholmogory	SwedishRedPolled	-0.00996449	2.98239e-05	-334.111	0
ModernAngler	BelgianRedWhiteCampine	ModernDanishRed	-0.00406612	1.24978e-05	-325.348	0
ModernAngler	BelgianRedWhiteCampine	NorwegianRed	-0.00421692	1.34183e-05	-314.268	0
BelgianRedWhiteCampine	ModernAngler	PolishRed	-0.00592391	1.40406e-05	-421.913	0
HolsteinRed	BelgianRedWhiteCampine	ModernAngler	-0.0024293	6.66981e-06	-364.223	0
BelgianRedWhiteCampine	ModernAngler	SwedishRedPolled	-0.00751795	1.97735e-05	-380.203	0
ModernDanishRed	BelgianRedWhiteCampine	NorwegianRed	-0.000989073	7.66363e-06	-129.061	0
NorwegianRed	BelgianRedWhiteCampine	ModernDanishRed	-0.000245207	8.30109e-06	-29.5391	4.53274e-192
BelgianRedWhiteCampine	ModernDanishRed	PolishRed	-0.00741741	2.02813e-05	-365.726	0
HolsteinRed	BelgianRedWhiteCampine	ModernDanishRed	-0.00459055	1.4867e-05	-308.774	0
BelgianRedWhiteCampine	ModernDanishRed	SwedishRedPolled	-0.00962875	2.84469e-05	-338.481	0
BelgianRedWhiteCampine	NorwegianRed	PolishRed	-0.00754235	2.08752e-05	-361.307	0
HolsteinRed	BelgianRedWhiteCampine	NorwegianRed	-0.00465435	1.53437e-05	-303.339	0
BelgianRedWhiteCampine	NorwegianRed	SwedishRedPolled	-0.0097474	2.90678e-05	-335.333	0
BelgianRedWhiteCampine	PolishRed	HolsteinRed	-0.00519877	1.12714e-05	-461.237	0
PolishRed	BelgianRedWhiteCampine	SwedishRedPolled	-0.00399644	7.19309e-06	-555.594	0
SwedishRedPolled	BelgianRedWhiteCampine	PolishRed	-0.00203966	1.05574e-05	-193.197	0
BelgianRedWhiteCampine	HolsteinRed	SwedishRedPolled	-0.00641751	1.57655e-05	-407.059	0
DeepRedCattle	WestVlaamsRood	EasternFlandersWhiteRed	-0.00157919	7.90221e-06	-199.841	0
EasternFlandersWhiteRed	WestVlaamsRood	DeepRedCattle	-0.00155186	5.56965e-06	-278.629	0
WestVlaamsRood	DeepRedCattle	EasternFlandersWhiteRed	-0.00226714	6.19283e-06	-366.092	0
DeepRedCattle	WestVlaamsRood	DutchBelted	-0.0019266	7.05266e-06	-273.174	0
DutchBelted	WestVlaamsRood	DeepRedCattle	-0.00181717	1.11766e-05	-162.586	0
WestVlaamsRood	DeepRedCattle	DutchBelted	-0.00191973	7.05143e-06	-272.247	0
DeepRedCattle	WestVlaamsRood	DutchImprovedRed	-0.00254288	4.60581e-06	-552.103	0
DutchImprovedRed	WestVlaamsRood	DeepRedCattle	-0.00264982	4.73796e-06	-559.275	0
WestVlaamsRood	DeepRedCattle	DutchImprovedRed	-0.00130345	7.03486e-06	-185.284	0
DeepRedCattle	WestVlaamsRood	DutchFriesianRed	-0.00191558	7.12216e-06	-268.961	0
DutchFriesianRed	WestVlaamsRood	DeepRedCattle	-0.001932	6.33189e-06	-305.122	0
WestVlaamsRood	DeepRedCattle	DutchFriesianRed	-0.00193075	6.77261e-06	-285.082	0
WestVlaamsRood	DeepRedCattle	Charolais	-0.00471036	1.54815e-05	-304.258	0
DeepRedCattle	WestVlaamsRood	EasternFinncattle	-0.000960733	1.07415e-05	-89.4416	0
WestVlaamsRood	DeepRedCattle	EasternFinncattle	-0.0028856	8.29803e-06	-347.745	0
DeepRedCattle	WestVlaamsRood	EasternBelgianRedWhite	-0.00335274	4.7136e-06	-711.29	0
EasternBelgianRedWhite	WestVlaamsRood	DeepRedCattle	-0.00140785	8.97874e-06	-156.798	0
WestVlaamsRood	DeepRedCattle	EasternBelgianRedWhite	-0.000493589	9.38219e-06	-52.6091	0
WestVlaamsRood	DeepRedCattle	Kholmogory	-0.00464091	1.54218e-05	-300.932	0
DeepRedCattle	WestVlaamsRood	ModernAngler	-0.00015298	1.41842e-05	-10.7853	2.01962e-27
WestVlaamsRood	DeepRedCattle	ModernAngler	-0.00369335	1.08843e-05	-339.329	0
WestVlaamsRood	DeepRedCattle	ModernDanishRed	-0.00454454	1.48115e-05	-306.826	0
WestVlaamsRood	DeepRedCattle	NorwegianRed	-0.00461032	1.49861e-05	-307.639	0
DeepRedCattle	WestVlaamsRood	PolishRed	-0.00330477	5.36701e-06	-615.755	0
PolishRed	WestVlaamsRood	DeepRedCattle	-0.00115559	1.1892e-05	-97.1738	0
WestVlaamsRood	DeepRedCattle	PolishRed	-0.000541561	8.8812e-06	-60.9784	0
DeepRedCattle	WestVlaamsRood	HolsteinRed	-0.000624143	1.19911e-05	-52.0504	0
WestVlaamsRood	DeepRedCattle	HolsteinRed	-0.00322219	9.31378e-06	-345.959	0
DeepRedCattle	WestVlaamsRood	SwedishRedPolled	-0.00380105	6.56061e-06	-579.375	0
WestVlaamsRood	DeepRedCattle	SwedishRedPolled	-4.52756e-05	1.06328e-05	-4.2581	1.03086e-05
DutchBelted	WestVlaamsRood	EasternFlandersWhiteRed	-0.00172007	1.23523e-05	-139.251	0
EasternFlandersWhiteRed	WestVlaamsRood	DutchBelted	-0.00180218	4.78931e-06	-376.293	0
WestVlaamsRood	EasternFlandersWhiteRed	DutchBelted	-0.00201683	6.8948e-06	-292.514	0
DutchImprovedRed	WestVlaamsRood	EasternFlandersWhiteRed	-0.00167977	7.28454e-06	-230.594	0
EasternFlandersWhiteRed	WestVlaamsRood	DutchImprovedRed	-0.00154551	5.27777e-06	-292.834	0
WestVlaamsRood	EasternFlandersWhiteRed	DutchImprovedRed	-0.0022735	5.80501e-06	-391.644	0
DutchFriesianRed	WestVlaamsRood	EasternFlandersWhiteRed	-0.00185487	6.74475e-06	-275.009	0
EasternFlandersWhiteRed	WestVlaamsRood	DutchFriesianRed	-0.00181113	4.73167e-06	-382.767	0
WestVlaamsRood	EasternFlandersWhiteRed	DutchFriesianRed	-0.00200788	6.94943e-06	-288.927	0
EasternFlandersWhiteRed	WestVlaamsRood	Charolais	-0.00294925	1.0568e-05	-279.074	0
WestVlaamsRood	EasternFlandersWhiteRed	Charolais	-0.000869753	1.38602e-05	-62.752	0
EasternFinncattle	WestVlaamsRood	EasternFlandersWhiteRed	-0.000323382	8.31111e-06	-38.9096	0
EasternFlandersWhiteRed	WestVlaamsRood	EasternFinncattle	-0.00220097	5.28503e-06	-416.453	0
WestVlaamsRood	EasternFlandersWhiteRed	EasternFinncattle	-0.00161804	8.57351e-06	-188.725	0
EasternFlandersWhiteRed	WestVlaamsRood	EasternBelgianRedWhite	-0.00120833	6.90393e-06	-175.021	0
WestVlaamsRood	EasternFlandersWhiteRed	EasternBelgianRedWhite	-0.00261067	6.3918e-06	-408.441	0
EasternFlandersWhiteRed	WestVlaamsRood	Kholmogory	-0.00296447	1.05199e-05	-281.796	0
WestVlaamsRood	EasternFlandersWhiteRed	Kholmogory	-0.000854534	1.3938e-05	-61.3095	0
EasternFlandersWhiteRed	WestVlaamsRood	ModernAngler	-0.00253506	7.14703e-06	-354.701	0
WestVlaamsRood	EasternFlandersWhiteRed	ModernAngler	-0.00128395	1.0521e-05	-122.037	0
EasternFlandersWhiteRed	WestVlaamsRood	ModernDanishRed	-0.00289917	1.00574e-05	-288.263	0
WestVlaamsRood	EasternFlandersWhiteRed	ModernDanishRed	-0.000919838	1.33864e-05	-68.7143	0
EasternFlandersWhiteRed	WestVlaamsRood	NorwegianRed	-0.00290723	1.04715e-05	-277.634	0
WestVlaamsRood	EasternFlandersWhiteRed	NorwegianRed	-0.000911773	1.35503e-05	-67.288	0
EasternFlandersWhiteRed	WestVlaamsRood	PolishRed	-0.00120089	7.12011e-06	-168.661	0
WestVlaamsRood	EasternFlandersWhiteRed	PolishRed	-0.00261812	6.35303e-06	-412.106	0
EasternFlandersWhiteRed	WestVlaamsRood	HolsteinRed	-0.00233039	6.19605e-06	-376.109	0
WestVlaamsRood	EasternFlandersWhiteRed	HolsteinRed	-0.00148862	9.31289e-06	-159.845	0
EasternFlandersWhiteRed	WestVlaamsRood	SwedishRedPolled	-0.000984246	8.34527e-06	-117.94	0
WestVlaamsRood	EasternFlandersWhiteRed	SwedishRedPolled	-0.00283476	6.98184e-06	-406.019	0
DutchBelted	WestVlaamsRood	DutchImprovedRed	-0.00181756	1.10408e-05	-164.622	0
DutchImprovedRed	WestVlaamsRood	DutchBelted	-0.00203394	6.51126e-06	-312.373	0
WestVlaamsRood	DutchBelted	DutchImprovedRed	-0.00191933	6.81443e-06	-281.657	0
DutchBelted	WestVlaamsRood	DutchFriesianRed	-0.00186433	1.20766e-05	-154.375	0
DutchFriesianRed	WestVlaamsRood	DutchBelted	-0.00199018	6.18033e-06	-322.019	0
WestVlaamsRood	DutchBelted	DutchFriesianRed	-0.00187257	7.80401e-06	-239.949	0
DutchBelted	WestVlaamsRood	Charolais	-0.001575	1.878e-05	-83.8658	0
WestVlaamsRood	DutchBelted	Charolais	-0.00216189	1.38685e-05	-155.885	0
DutchBelted	WestVlaamsRood	EasternFinncattle	-0.00172722	1.33429e-05	-129.449	0
WestVlaamsRood	DutchBelted	EasternFinncattle	-0.00200967	8.48235e-06	-236.924	0
DutchBelted	WestVlaamsRood	EasternBelgianRedWhite	-0.00184266	1.09928e-05	-167.624	0
WestVlaamsRood	DutchBelted	EasternBelgianRedWhite	-0.00189424	7.48425e-06	-253.096	0
DutchBelted	WestVlaamsRood	Kholmogory	-0.00162589	1.85469e-05	-87.6637	0
WestVlaamsRood	DutchBelted	Kholmogory	-0.002111	1.39286e-05	-151.559	0
DutchBelted	WestVlaamsRood	ModernAngler	-0.00166512	1.57079e-05	-106.005	0
WestVlaamsRood	DutchBelted	ModernAngler	-0.00207178	1.05406e-05	-196.552	0
DutchBelted	WestVlaamsRood	ModernDanishRed	-0.00160856	1.84019e-05	-87.4127	0
WestVlaamsRood	DutchBelted	ModernDanishRed	-0.00212834	1.34777e-05	-157.915	0
DutchBelted	WestVlaamsRood	NorwegianRed	-0.00159333	1.87207e-05	-85.1106	0
WestVlaamsRood	DutchBelted	NorwegianRed	-0.00214357	1.36523e-05	-157.012	0
DutchBelted	WestVlaamsRood	PolishRed	-0.00183883	1.09558e-05	-167.841	0
WestVlaamsRood	DutchBelted	PolishRed	-0.00189807	7.54199e-06	-251.667	0
DutchBelted	WestVlaamsRood	HolsteinRed	-0.00169191	1.46512e-05	-115.48	0
WestVlaamsRood	DutchBelted	HolsteinRed	-0.00204498	9.18531e-06	-222.636	0
DutchBelted	WestVlaamsRood	SwedishRedPolled	-0.00185121	1.11251e-05	-166.399	0
WestVlaamsRood	DutchBelted	SwedishRedPolled	-0.00188569	8.35761e-06	-225.625	0
DutchFriesianRed	WestVlaamsRood	DutchImprovedRed	-0.00194084	6.09256e-06	-318.559	0
DutchImprovedRed	WestVlaamsRood	DutchFriesianRed	-0.00203136	6.37473e-06	-318.659	0
WestVlaamsRood	DutchImprovedRed	DutchFriesianRed	-0.00192191	6.55176e-06	-293.342	0
WestVlaamsRood	DutchImprovedRed	Charolais	-0.00468927	1.43987e-05	-325.674	0
DutchImprovedRed	WestVlaamsRood	EasternFinncattle	-0.00106682	9.84619e-06	-108.348	0
WestVlaamsRood	DutchImprovedRed	EasternFinncattle	-0.00288645	7.64844e-06	-377.391	0
DutchImprovedRed	WestVlaamsRood	EasternBelgianRedWhite	-0.00342181	5.19915e-06	-658.148	0
EasternBelgianRedWhite	WestVlaamsRood	DutchImprovedRed	-0.00136998	9.35224e-06	-146.486	0
WestVlaamsRood	DutchImprovedRed	EasternBelgianRedWhite	-0.000531458	8.89105e-06	-59.7745	0
WestVlaamsRood	DutchImprovedRed	Kholmogory	-0.004632	1.44721e-05	-320.063	0
DutchImprovedRed	WestVlaamsRood	ModernAngler	-0.000263357	1.32279e-05	-19.9093	1.69002e-88
WestVlaamsRood	DutchImprovedRed	ModernAngler	-0.00368991	1.01991e-05	-361.789	0
WestVlaamsRood	DutchImprovedRed	ModernDanishRed	-0.0045314	1.38192e-05	-327.906	0
WestVlaamsRood	DutchImprovedRed	NorwegianRed	-0.00459313	1.40269e-05	-327.451	0
DutchImprovedRed	WestVlaamsRood	PolishRed	-0.00339332	5.47813e-06	-619.43	0
PolishRed	WestVlaamsRood	DutchImprovedRed	-0.0011372	1.2071e-05	-94.2089	0
WestVlaamsRood	DutchImprovedRed	PolishRed	-0.000559948	8.61346e-06	-65.0085	0
DutchImprovedRed	WestVlaamsRood	HolsteinRed	-0.000720089	1.12664e-05	-63.9149	0
WestVlaamsRood	DutchImprovedRed	HolsteinRed	-0.00323318	8.63061e-06	-374.618	0
DutchImprovedRed	WestVlaamsRood	SwedishRedPolled	-0.00388534	6.82039e-06	-569.665	0
WestVlaamsRood	DutchImprovedRed	SwedishRedPolled	-6.79316e-05	1.04144e-05	-6.52284	3.44942e-11
DutchFriesianRed	WestVlaamsRood	Charolais	-0.00171377	1.25999e-05	-136.014	0
WestVlaamsRood	DutchFriesianRed	Charolais	-0.00214898	1.33193e-05	-161.344	0
DutchFriesianRed	WestVlaamsRood	EasternFinncattle	-0.00185348	7.45212e-06	-248.719	0
WestVlaamsRood	DutchFriesianRed	EasternFinncattle	-0.00200926	8.56913e-06	-234.477	0
DutchFriesianRed	WestVlaamsRood	EasternBelgianRedWhite	-0.00194384	6.87093e-06	-282.908	0
WestVlaamsRood	DutchFriesianRed	EasternBelgianRedWhite	-0.00191891	6.83177e-06	-280.88	0
DutchFriesianRed	WestVlaamsRood	Kholmogory	-0.00178217	1.23277e-05	-144.566	0
WestVlaamsRood	DutchFriesianRed	Kholmogory	-0.00208058	1.36119e-05	-152.85	0
DutchFriesianRed	WestVlaamsRood	ModernAngler	-0.00181132	9.43214e-06	-192.037	0
WestVlaamsRood	DutchFriesianRed	ModernAngler	-0.00205143	1.03274e-05	-198.639	0
DutchFriesianRed	WestVlaamsRood	ModernDanishRed	-0.00175912	1.21461e-05	-144.83	0
WestVlaamsRood	DutchFriesianRed	ModernDanishRed	-0.00210363	1.30453e-05	-161.255	0
DutchFriesianRed	WestVlaamsRood	NorwegianRed	-0.00174959	1.25838e-05	-139.035	0
WestVlaamsRood	DutchFriesianRed	NorwegianRed	-0.00211316	1.32676e-05	-159.272	0
DutchFriesianRed	WestVlaamsRood	PolishRed	-0.00193233	7.12984e-06	-271.02	0
WestVlaamsRood	DutchFriesianRed	PolishRed	-0.00193042	6.95301e-06	-277.638	0
DutchFriesianRed	WestVlaamsRood	HolsteinRed	-0.00183914	8.39379e-06	-219.108	0
WestVlaamsRood	DutchFriesianRed	HolsteinRed	-0.00202361	9.24314e-06	-218.931	0
DutchFriesianRed	WestVlaamsRood	SwedishRedPolled	-0.00193237	8.06018e-06	-239.743	0
WestVlaamsRood	DutchFriesianRed	SwedishRedPolled	-0.00193038	7.33558e-06	-263.153	0
EasternFinncattle	WestVlaamsRood	Charolais	-0.00403409	1.434e-05	-281.318	0
WestVlaamsRood	Charolais	EasternBelgianRedWhite	-0.00807173	2.48699e-05	-324.558	0
Charolais	WestVlaamsRood	Kholmogory	-0.000316003	1.14458e-05	-27.6086	4.38647e-168
Kholmogory	WestVlaamsRood	Charolais	-0.000437046	1.08558e-05	-40.2591	0
ModernAngler	WestVlaamsRood	Charolais	-0.00391034	1.38202e-05	-282.945	0
ModernDanishRed	WestVlaamsRood	Charolais	-0.00119998	9.48875e-06	-126.464	0
NorwegianRed	WestVlaamsRood	Charolais	-0.000722399	1.13309e-05	-63.7546	0
WestVlaamsRood	Charolais	PolishRed	-0.00805622	2.51476e-05	-320.357	0
HolsteinRed	WestVlaamsRood	Charolais	-0.00412642	1.51787e-05	-271.856	0
WestVlaamsRood	Charolais	SwedishRedPolled	-0.0101395	3.27414e-05	-309.684	0
WestVlaamsRood	EasternFinncattle	EasternBelgianRedWhite	-0.00404508	1.05527e-05	-383.323	0
EasternFinncattle	WestVlaamsRood	Kholmogory	-0.00404276	1.37985e-05	-292.986	0
EasternFinncattle	WestVlaamsRood	ModernAngler	-0.00253067	7.54189e-06	-335.548	0
EasternFinncattle	WestVlaamsRood	ModernDanishRed	-0.00381267	1.31988e-05	-288.865	0
EasternFinncattle	WestVlaamsRood	NorwegianRed	-0.0038674	1.3803e-05	-280.186	0
WestVlaamsRood	EasternFinncattle	PolishRed	-0.00400246	1.05623e-05	-378.937	0
EasternFinncattle	WestVlaamsRood	HolsteinRed	-0.00177954	6.65965e-06	-267.212	0
HolsteinRed	WestVlaamsRood	EasternFinncattle	-0.000478988	8.14101e-06	-58.8364	0
WestVlaamsRood	EasternFinncattle	HolsteinRed	-0.000161879	1.40699e-05	-11.5053	6.20286e-31
WestVlaamsRood	EasternFinncattle	SwedishRedPolled	-0.00470326	1.31592e-05	-357.413	0
WestVlaamsRood	EasternBelgianRedWhite	Kholmogory	-0.00799468	2.44515e-05	-326.961	0
WestVlaamsRood	EasternBelgianRedWhite	ModernAngler	-0.00584542	1.60433e-05	-364.352	0
WestVlaamsRood	EasternBelgianRedWhite	ModernDanishRed	-0.00772915	2.34056e-05	-330.226	0
WestVlaamsRood	EasternBelgianRedWhite	NorwegianRed	-0.00786189	2.38776e-05	-329.258	0
EasternBelgianRedWhite	WestVlaamsRood	PolishRed	-0.00320473	5.44238e-06	-588.847	0
PolishRed	WestVlaamsRood	EasternBelgianRedWhite	-0.00300044	8.06992e-06	-371.806	0
WestVlaamsRood	EasternBelgianRedWhite	HolsteinRed	-0.00478066	1.27483e-05	-375.003	0
EasternBelgianRedWhite	WestVlaamsRood	SwedishRedPolled	-0.00436824	6.57224e-06	-664.651	0
SwedishRedPolled	WestVlaamsRood	EasternBelgianRedWhite	-0.0017525	1.20442e-05	-145.506	0
ModernAngler	WestVlaamsRood	Kholmogory	-0.00389515	1.28118e-05	-304.029	0
ModernDanishRed	WestVlaamsRood	Kholmogory	-0.00112689	8.61113e-06	-130.864	0
NorwegianRed	WestVlaamsRood	Kholmogory	-0.000656794	1.10367e-05	-59.51	0
WestVlaamsRood	Kholmogory	PolishRed	-0.00800246	2.48952e-05	-321.446	0
HolsteinRed	WestVlaamsRood	Kholmogory	-0.00417102	1.45066e-05	-287.526	0
WestVlaamsRood	Kholmogory	SwedishRedPolled	-0.0100721	3.22361e-05	-312.447	0
ModernAngler	WestVlaamsRood	ModernDanishRed	-0.00366432	1.12096e-05	-326.891	0
ModernAngler	WestVlaamsRood	NorwegianRed	-0.00377419	1.22791e-05	-307.367	0
WestVlaamsRood	ModernAngler	PolishRed	-0.00581185	1.62669e-05	-357.28	0
HolsteinRed	WestVlaamsRood	ModernAngler	-0.00217843	6.615e-06	-329.317	0
WestVlaamsRood	ModernAngler	SwedishRedPolled	-0.00717855	2.09696e-05	-342.331	0
ModernDanishRed	WestVlaamsRood	NorwegianRed	-0.000948144	7.57267e-06	-125.206	0
NorwegianRed	WestVlaamsRood	ModernDanishRed	-0.000286136	8.0844e-06	-35.3936	1.071e-274
WestVlaamsRood	ModernDanishRed	PolishRed	-0.00770715	2.36839e-05	-325.417	0
HolsteinRed	WestVlaamsRood	ModernDanishRed	-0.00393788	1.34505e-05	-292.769	0
WestVlaamsRood	ModernDanishRed	SwedishRedPolled	-0.00969114	3.08473e-05	-314.165	0
WestVlaamsRood	NorwegianRed	PolishRed	-0.00787301	2.41249e-05	-326.344	0
HolsteinRed	WestVlaamsRood	NorwegianRed	-0.00396076	1.40013e-05	-282.886	0
WestVlaamsRood	NorwegianRed	SwedishRedPolled	-0.00985072	3.13695e-05	-314.023	0
WestVlaamsRood	PolishRed	HolsteinRed	-0.00483584	1.30246e-05	-371.286	0
PolishRed	WestVlaamsRood	SwedishRedPolled	-0.00422378	8.26102e-06	-511.29	0
SwedishRedPolled	WestVlaamsRood	PolishRed	-0.00181232	1.17654e-05	-154.038	0
WestVlaamsRood	HolsteinRed	SwedishRedPolled	-0.00582724	1.64474e-05	-354.296	0
DeepRedCattle	EasternFlandersWhiteRed	DutchBelted	-0.00167628	8.12805e-06	-206.234	0
DutchBelted	DeepRedCattle	EasternFlandersWhiteRed	-0.00206748	1.11721e-05	-185.059	0
EasternFlandersWhiteRed	DeepRedCattle	DutchBelted	-0.00145477	6.088e-06	-238.957	0
DeepRedCattle	EasternFlandersWhiteRed	DutchImprovedRed	-0.00254924	5.00348e-06	-509.492	0
DutchImprovedRed	DeepRedCattle	EasternFlandersWhiteRed	-0.00264347	4.97005e-06	-531.879	0
EasternFlandersWhiteRed	DeepRedCattle	DutchImprovedRed	-0.000581813	8.1272e-06	-71.5883	0
DeepRedCattle	EasternFlandersWhiteRed	DutchFriesianRed	-0.00165632	8.12416e-06	-203.876	0
DutchFriesianRed	DeepRedCattle	EasternFlandersWhiteRed	-0.00219126	6.14267e-06	-356.728	0
EasternFlandersWhiteRed	DeepRedCattle	DutchFriesianRed	-0.00147473	5.70301e-06	-258.588	0
EasternFlandersWhiteRed	DeepRedCattle	Charolais	-0.00539247	1.65991e-05	-324.865	0
DeepRedCattle	EasternFlandersWhiteRed	EasternFinncattle	-0.000311627	1.35586e-05	-22.9838	3.38486e-117
EasternFlandersWhiteRed	DeepRedCattle	EasternFinncattle	-0.00281942	6.55736e-06	-429.963	0
DeepRedCattle	EasternFlandersWhiteRed	EasternBelgianRedWhite	-0.00369627	5.42517e-06	-681.319	0
EasternBelgianRedWhite	DeepRedCattle	EasternFlandersWhiteRed	-0.00106431	1.01543e-05	-104.814	0
EasternFlandersWhiteRed	DeepRedCattle	Kholmogory	-0.00533824	1.60032e-05	-333.574	0
EasternFlandersWhiteRed	DeepRedCattle	ModernAngler	-0.00396127	9.99358e-06	-396.381	0
EasternFlandersWhiteRed	DeepRedCattle	ModernDanishRed	-0.00517657	1.53711e-05	-336.774	0
EasternFlandersWhiteRed	DeepRedCattle	NorwegianRed	-0.00525042	1.58968e-05	-330.282	0
DeepRedCattle	EasternFlandersWhiteRed	PolishRed	-0.00365575	6.02707e-06	-606.555	0
PolishRed	DeepRedCattle	EasternFlandersWhiteRed	-0.000804608	1.29944e-05	-61.9196	0
EasternFlandersWhiteRed	DeepRedCattle	HolsteinRed	-0.00328543	7.7575e-06	-423.517	0
DeepRedCattle	EasternFlandersWhiteRed	SwedishRedPolled	-0.00436867	8.03113e-06	-543.967	0
DeepRedCattle	DutchBelted	DutchImprovedRed	-0.00254249	4.79e-06	-530.79	0
DutchBelted	DeepRedCattle	DutchImprovedRed	-0.00120128	1.10886e-05	-108.335	0
DutchImprovedRed	DeepRedCattle	DutchBelted	-0.00265022	4.88766e-06	-542.227	0
DeepRedCattle	DutchBelted	DutchFriesianRed	-0.00186842	7.87934e-06	-237.129	0
DutchBelted	DeepRedCattle	DutchFriesianRed	-0.00187535	1.1161e-05	-168.027	0
DutchFriesianRed	DeepRedCattle	DutchBelted	-0.00197916	6.20094e-06	-319.172	0
DutchBelted	DeepRedCattle	Charolais	-0.00436563	1.90046e-05	-229.715	0
DeepRedCattle	DutchBelted	EasternFinncattle	-0.00105068	1.12049e-05	-93.7692	0
DutchBelted	DeepRedCattle	EasternFinncattle	-0.00269309	1.22985e-05	-218.977	0
DeepRedCattle	DutchBelted	EasternBelgianRedWhite	-0.00332725	4.90911e-06	-677.77	0
DutchBelted	DeepRedCattle	EasternBelgianRedWhite	-0.000416519	1.2441e-05	-33.4796	4.77484e-246
EasternBelgianRedWhite	DeepRedCattle	DutchBelted	-0.00143334	9.00466e-06	-159.177	0
DutchBelted	DeepRedCattle	Kholmogory	-0.00434707	1.89617e-05	-229.256	0
DeepRedCattle	DutchBelted	ModernAngler	-0.00030503	1.46084e-05	-20.8805	4.02723e-97
DutchBelted	DeepRedCattle	ModernAngler	-0.00343874	1.47751e-05	-232.738	0
DutchBelted	DeepRedCattle	ModernDanishRed	-0.00423337	1.82293e-05	-232.229	0
DutchBelted	DeepRedCattle	NorwegianRed	-0.00428392	1.87742e-05	-228.182	0
DeepRedCattle	DutchBelted	PolishRed	-0.00328311	5.59141e-06	-587.17	0
DutchBelted	DeepRedCattle	PolishRed	-0.000460661	1.21228e-05	-37.9994	0
PolishRed	DeepRedCattle	DutchBelted	-0.00117725	1.20529e-05	-97.6732	0
DeepRedCattle	DutchBelted	HolsteinRed	-0.000749397	1.2183e-05	-61.5118	0
DutchBelted	DeepRedCattle	HolsteinRed	-0.00299437	1.32982e-05	-225.17	0
DeepRedCattle	DutchBelted	SwedishRedPolled	-0.00376701	6.93253e-06	-543.382	0
DeepRedCattle	DutchImprovedRed	DutchFriesianRed	-0.00253404	4.93718e-06	-513.257	0
DutchFriesianRed	DeepRedCattle	DutchImprovedRed	-0.00131354	7.07239e-06	-185.728	0
DutchImprovedRed	DeepRedCattle	DutchFriesianRed	-0.00265866	4.87526e-06	-545.338	0
DeepRedCattle	DutchImprovedRed	Charolais	-0.0025218	1.06232e-05	-237.387	0
DutchImprovedRed	DeepRedCattle	Charolais	-0.00267091	1.0322e-05	-258.759	0
DeepRedCattle	DutchImprovedRed	EasternFinncattle	-0.00254374	6.24141e-06	-407.558	0
DutchImprovedRed	DeepRedCattle	EasternFinncattle	-0.00264897	6.172e-06	-429.191	0
DeepRedCattle	DutchImprovedRed	EasternBelgianRedWhite	-0.00258075	3.40368e-06	-758.224	0
DutchImprovedRed	DeepRedCattle	EasternBelgianRedWhite	-0.00261195	4.34516e-06	-601.117	0
EasternBelgianRedWhite	DeepRedCattle	DutchImprovedRed	-0.00217983	6.07558e-06	-358.786	0
DeepRedCattle	DutchImprovedRed	Kholmogory	-0.00253397	1.03087e-05	-245.81	0
DutchImprovedRed	DeepRedCattle	Kholmogory	-0.00265873	1.00662e-05	-264.126	0
DeepRedCattle	DutchImprovedRed	ModernAngler	-0.00253945	7.88555e-06	-322.038	0
DutchImprovedRed	DeepRedCattle	ModernAngler	-0.00265326	7.66999e-06	-345.928	0
DeepRedCattle	DutchImprovedRed	ModernDanishRed	-0.00252974	1.01324e-05	-249.668	0
DutchImprovedRed	DeepRedCattle	ModernDanishRed	-0.00266296	9.84471e-06	-270.497	0
DeepRedCattle	DutchImprovedRed	NorwegianRed	-0.00252569	1.03141e-05	-244.876	0
DutchImprovedRed	DeepRedCattle	NorwegianRed	-0.00266701	1.00034e-05	-266.611	0
DeepRedCattle	DutchImprovedRed	PolishRed	-0.00256127	3.66177e-06	-699.462	0
DutchImprovedRed	DeepRedCattle	PolishRed	-0.00263144	4.33302e-06	-607.299	0
PolishRed	DeepRedCattle	DutchImprovedRed	-0.00189908	9.3978e-06	-202.077	0
DeepRedCattle	DutchImprovedRed	HolsteinRed	-0.00255388	6.91297e-06	-369.433	0
DutchImprovedRed	DeepRedCattle	HolsteinRed	-0.00263883	6.75512e-06	-390.641	0
DeepRedCattle	DutchImprovedRed	SwedishRedPolled	-0.00256554	4.00576e-06	-640.462	0
DutchImprovedRed	DeepRedCattle	SwedishRedPolled	-0.00262717	4.85874e-06	-540.709	0
SwedishRedPolled	DeepRedCattle	DutchImprovedRed	-0.000475932	1.51375e-05	-31.4406	2.82146e-217
DutchFriesianRed	DeepRedCattle	Charolais	-0.00449338	1.47626e-05	-304.377	0
DeepRedCattle	DutchFriesianRed	EasternFinncattle	-0.00103925	1.10089e-05	-94.4009	0
DutchFriesianRed	DeepRedCattle	EasternFinncattle	-0.00280833	7.47797e-06	-375.548	0
DeepRedCattle	DutchFriesianRed	EasternBelgianRedWhite	-0.0033409	4.82061e-06	-693.045	0
DutchFriesianRed	DeepRedCattle	EasternBelgianRedWhite	-0.000506682	9.57195e-06	-52.9341	0
EasternBelgianRedWhite	DeepRedCattle	DutchFriesianRed	-0.00141969	9.19901e-06	-154.33	0
DutchFriesianRed	DeepRedCattle	Kholmogory	-0.00449233	1.43124e-05	-313.876	0
DeepRedCattle	DutchFriesianRed	ModernAngler	-0.000273659	1.42073e-05	-19.2618	5.62012e-83
DutchFriesianRed	DeepRedCattle	ModernAngler	-0.00357392	9.85134e-06	-362.785	0
DutchFriesianRed	DeepRedCattle	ModernDanishRed	-0.00437291	1.38247e-05	-316.313	0
DutchFriesianRed	DeepRedCattle	NorwegianRed	-0.00442916	1.4355e-05	-308.544	0
DeepRedCattle	DutchFriesianRed	PolishRed	-0.00330444	5.29498e-06	-624.071	0
DutchFriesianRed	DeepRedCattle	PolishRed	-0.000543142	9.50761e-06	-57.1271	0
PolishRed	DeepRedCattle	DutchFriesianRed	-0.00115591	1.22438e-05	-94.4077	0
DeepRedCattle	DutchFriesianRed	HolsteinRed	-0.000717001	1.23412e-05	-58.0982	0
DutchFriesianRed	DeepRedCattle	HolsteinRed	-0.00313058	8.66446e-06	-361.313	0
DeepRedCattle	DutchFriesianRed	SwedishRedPolled	-0.00380068	6.54003e-06	-581.142	0
EasternFinncattle	DeepRedCattle	Charolais	-0.00585885	1.98574e-05	-295.046	0
DeepRedCattle	Charolais	EasternBelgianRedWhite	-0.00671411	1.73582e-05	-386.798	0
Charolais	DeepRedCattle	Kholmogory	-0.000246554	1.25013e-05	-19.7223	6.93861e-87
Kholmogory	DeepRedCattle	Charolais	-0.000506495	1.22231e-05	-41.4374	0
ModernAngler	DeepRedCattle	Charolais	-0.00492735	1.77277e-05	-277.946	0
ModernDanishRed	DeepRedCattle	Charolais	-0.0013658	1.08591e-05	-125.775	0
NorwegianRed	DeepRedCattle	Charolais	-0.000822433	1.23363e-05	-66.668	0
DeepRedCattle	Charolais	PolishRed	-0.00665063	1.87499e-05	-354.702	0
HolsteinRed	DeepRedCattle	Charolais	-0.0056146	2.00083e-05	-280.613	0
DeepRedCattle	Charolais	SwedishRedPolled	-0.00923018	2.73169e-05	-337.893	0
DeepRedCattle	EasternFinncattle	EasternBelgianRedWhite	-0.00451223	8.52918e-06	-529.034	0
EasternBelgianRedWhite	DeepRedCattle	EasternFinncattle	-0.000248359	1.36459e-05	-18.2002	2.57099e-74
EasternFinncattle	DeepRedCattle	Kholmogory	-0.00579808	1.91477e-05	-302.808	0
EasternFinncattle	DeepRedCattle	ModernAngler	-0.00333842	9.37993e-06	-355.911	0
EasternFinncattle	DeepRedCattle	ModernDanishRed	-0.00547162	1.799e-05	-304.148	0
EasternFinncattle	DeepRedCattle	NorwegianRed	-0.00559213	1.87035e-05	-298.989	0
DeepRedCattle	EasternFinncattle	PolishRed	-0.00442163	9.18346e-06	-481.478	0
EasternFinncattle	DeepRedCattle	HolsteinRed	-0.00211613	7.59072e-06	-278.779	0
HolsteinRed	DeepRedCattle	EasternFinncattle	-0.000142398	9.43277e-06	-15.0961	8.58994e-52
DeepRedCattle	EasternFinncattle	SwedishRedPolled	-0.00561872	1.30077e-05	-431.954	0
DeepRedCattle	EasternBelgianRedWhite	Kholmogory	-0.00670651	1.7024e-05	-393.945	0
DeepRedCattle	EasternBelgianRedWhite	ModernAngler	-0.00550482	1.21156e-05	-454.359	0
DeepRedCattle	EasternBelgianRedWhite	ModernDanishRed	-0.00653735	1.65045e-05	-396.096	0
DeepRedCattle	EasternBelgianRedWhite	NorwegianRed	-0.00660431	1.68038e-05	-393.025	0
DeepRedCattle	EasternBelgianRedWhite	PolishRed	-0.00150788	6.00394e-06	-251.149	0
EasternBelgianRedWhite	DeepRedCattle	PolishRed	-0.0032527	3.85904e-06	-842.878	0
PolishRed	DeepRedCattle	EasternBelgianRedWhite	-0.00295247	7.00096e-06	-421.724	0
DeepRedCattle	EasternBelgianRedWhite	HolsteinRed	-0.00491121	1.01357e-05	-484.547	0
DeepRedCattle	EasternBelgianRedWhite	SwedishRedPolled	-0.000840657	8.12885e-06	-103.416	0
EasternBelgianRedWhite	DeepRedCattle	SwedishRedPolled	-0.00391993	4.1648e-06	-941.205	0
SwedishRedPolled	DeepRedCattle	EasternBelgianRedWhite	-0.00220081	9.89868e-06	-222.334	0
ModernAngler	DeepRedCattle	Kholmogory	-0.00484271	1.6465e-05	-294.12	0
ModernDanishRed	DeepRedCattle	Kholmogory	-0.00122325	9.82567e-06	-124.496	0
NorwegianRed	DeepRedCattle	Kholmogory	-0.000687379	1.19859e-05	-57.3488	0
DeepRedCattle	Kholmogory	PolishRed	-0.00666632	1.84879e-05	-360.577	0
HolsteinRed	DeepRedCattle	Kholmogory	-0.00558974	1.89812e-05	-294.488	0
DeepRedCattle	Kholmogory	SwedishRedPolled	-0.0092322	2.68748e-05	-343.526	0
ModernAngler	DeepRedCattle	ModernDanishRed	-0.00451552	1.43842e-05	-313.922	0
ModernAngler	DeepRedCattle	NorwegianRed	-0.00469117	1.55452e-05	-301.777	0
DeepRedCattle	ModernAngler	PolishRed	-0.00542326	1.30918e-05	-414.25	0
HolsteinRed	DeepRedCattle	ModernAngler	-0.0026496	7.79168e-06	-340.055	0
DeepRedCattle	ModernAngler	SwedishRedPolled	-0.00728625	1.90135e-05	-383.215	0
ModernDanishRed	DeepRedCattle	NorwegianRed	-0.00101392	8.39866e-06	-120.724	0
NorwegianRed	DeepRedCattle	ModernDanishRed	-0.000220355	8.95493e-06	-24.6072	5.28903e-134
DeepRedCattle	ModernDanishRed	PolishRed	-0.00646737	1.78066e-05	-363.2	0
HolsteinRed	DeepRedCattle	ModernDanishRed	-0.00526024	1.76964e-05	-297.25	0
DeepRedCattle	ModernDanishRed	SwedishRedPolled	-0.00894765	2.59581e-05	-344.696	0
DeepRedCattle	NorwegianRed	PolishRed	-0.00656745	1.81512e-05	-361.819	0
HolsteinRed	DeepRedCattle	NorwegianRed	-0.00534889	1.83685e-05	-291.199	0
DeepRedCattle	NorwegianRed	SwedishRedPolled	-0.00904145	2.63683e-05	-342.891	0
DeepRedCattle	PolishRed	HolsteinRed	-0.00491842	1.10837e-05	-443.752	0
DeepRedCattle	PolishRed	SwedishRedPolled	-0.000732861	9.07589e-06	-80.7482	0
PolishRed	DeepRedCattle	SwedishRedPolled	-0.00372749	6.41824e-06	-580.766	0
SwedishRedPolled	DeepRedCattle	PolishRed	-0.00230861	9.38419e-06	-246.01	0
DeepRedCattle	HolsteinRed	SwedishRedPolled	-0.00640611	1.58654e-05	-403.778	0
DutchBelted	EasternFlandersWhiteRed	DutchImprovedRed	-0.00207424	1.09659e-05	-189.154	0
DutchImprovedRed	EasternFlandersWhiteRed	DutchBelted	-0.00177727	7.41904e-06	-239.555	0
EasternFlandersWhiteRed	DutchBelted	DutchImprovedRed	-0.00144801	5.93709e-06	-243.893	0
DutchBelted	EasternFlandersWhiteRed	DutchFriesianRed	-0.00185539	1.21125e-05	-153.179	0
DutchFriesianRed	EasternFlandersWhiteRed	DutchBelted	-0.00199913	6.1467e-06	-325.236	0
EasternFlandersWhiteRed	DutchBelted	DutchFriesianRed	-0.00166687	6.18021e-06	-269.71	0
DutchBelted	EasternFlandersWhiteRed	Charolais	-0.000427932	2.0007e-05	-21.3891	8.43919e-102
EasternFlandersWhiteRed	DutchBelted	Charolais	-0.00309432	1.19319e-05	-259.331	0
DutchBelted	EasternFlandersWhiteRed	EasternFinncattle	-0.00132844	1.38118e-05	-96.1814	0
EasternFinncattle	EasternFlandersWhiteRed	DutchBelted	-0.000330536	8.20736e-06	-40.2732	0
EasternFlandersWhiteRed	DutchBelted	EasternFinncattle	-0.00219382	5.5675e-06	-394.039	0
DutchBelted	EasternFlandersWhiteRed	EasternBelgianRedWhite	-0.00243651	1.09339e-05	-222.839	0
EasternFlandersWhiteRed	DutchBelted	EasternBelgianRedWhite	-0.00108574	7.69119e-06	-141.167	0
DutchBelted	EasternFlandersWhiteRed	Kholmogory	-0.000463601	1.97474e-05	-23.4765	3.54526e-122
EasternFlandersWhiteRed	DutchBelted	Kholmogory	-0.00305865	1.15596e-05	-264.598	0
DutchBelted	EasternFlandersWhiteRed	ModernAngler	-0.000932237	1.65199e-05	-56.4312	0
EasternFlandersWhiteRed	DutchBelted	ModernAngler	-0.00259001	7.93794e-06	-326.283	0
DutchBelted	EasternFlandersWhiteRed	ModernDanishRed	-0.000511569	1.95405e-05	-26.1799	2.25102e-151
EasternFlandersWhiteRed	DutchBelted	ModernDanishRed	-0.00301068	1.12806e-05	-266.891	0
DutchBelted	EasternFlandersWhiteRed	NorwegianRed	-0.000488275	1.98425e-05	-24.6076	5.23714e-134
EasternFlandersWhiteRed	DutchBelted	NorwegianRed	-0.00303398	1.17098e-05	-259.096	0
DutchBelted	EasternFlandersWhiteRed	PolishRed	-0.00244012	1.07768e-05	-226.424	0
EasternFlandersWhiteRed	DutchBelted	PolishRed	-0.00108213	7.83661e-06	-138.086	0
DutchBelted	EasternFlandersWhiteRed	HolsteinRed	-0.0011637	1.5116e-05	-76.9848	0
EasternFlandersWhiteRed	DutchBelted	HolsteinRed	-0.00235855	6.59632e-06	-357.555	0
DutchBelted	EasternFlandersWhiteRed	SwedishRedPolled	-0.00266915	1.09825e-05	-243.037	0
EasternFlandersWhiteRed	DutchBelted	SwedishRedPolled	-0.000853106	9.29755e-06	-91.756	0
DutchFriesianRed	EasternFlandersWhiteRed	DutchImprovedRed	-0.00220646	5.89687e-06	-374.175	0
DutchImprovedRed	EasternFlandersWhiteRed	DutchFriesianRed	-0.00176575	7.21588e-06	-244.703	0
EasternFlandersWhiteRed	DutchImprovedRed	DutchFriesianRed	-0.00145953	5.55745e-06	-262.627	0
EasternFlandersWhiteRed	DutchImprovedRed	Charolais	-0.00536503	1.57633e-05	-340.349	0
DutchImprovedRed	EasternFlandersWhiteRed	EasternFinncattle	-0.000411356	1.22155e-05	-33.675	6.71472e-249
EasternFlandersWhiteRed	DutchImprovedRed	EasternFinncattle	-0.00281392	6.10081e-06	-461.238	0
DutchImprovedRed	EasternFlandersWhiteRed	EasternBelgianRedWhite	-0.00375899	6.00278e-06	-626.208	0
EasternBelgianRedWhite	EasternFlandersWhiteRed	DutchImprovedRed	-0.0010328	1.05296e-05	-98.0854	0
EasternFlandersWhiteRed	DutchImprovedRed	Kholmogory	-0.00532298	1.53708e-05	-346.304	0
EasternFlandersWhiteRed	DutchImprovedRed	ModernAngler	-0.00395148	9.69661e-06	-407.511	0
EasternFlandersWhiteRed	DutchImprovedRed	ModernDanishRed	-0.00515707	1.48184e-05	-348.018	0
EasternFlandersWhiteRed	DutchImprovedRed	NorwegianRed	-0.00522687	1.52077e-05	-343.7	0
DutchImprovedRed	EasternFlandersWhiteRed	PolishRed	-0.00373794	6.28838e-06	-594.421	0
PolishRed	EasternFlandersWhiteRed	DutchImprovedRed	-0.000792576	1.32346e-05	-59.8868	0
EasternFlandersWhiteRed	DutchImprovedRed	HolsteinRed	-0.00329007	7.56206e-06	-435.076	0
DutchImprovedRed	EasternFlandersWhiteRed	SwedishRedPolled	-0.0044466	8.4163e-06	-528.332	0
DutchFriesianRed	EasternFlandersWhiteRed	Charolais	-0.000575638	1.35757e-05	-42.402	0
EasternFlandersWhiteRed	DutchFriesianRed	Charolais	-0.00309036	1.06485e-05	-290.214	0
DutchFriesianRed	EasternFlandersWhiteRed	EasternFinncattle	-0.00146364	7.81241e-06	-187.348	0
EasternFinncattle	EasternFlandersWhiteRed	DutchFriesianRed	-0.000321999	7.84077e-06	-41.0673	0
EasternFlandersWhiteRed	DutchFriesianRed	EasternFinncattle	-0.00220235	5.42721e-06	-405.798	0
DutchFriesianRed	EasternFlandersWhiteRed	EasternBelgianRedWhite	-0.00254663	6.48996e-06	-392.396	0
EasternFlandersWhiteRed	DutchFriesianRed	EasternBelgianRedWhite	-0.00111936	6.98621e-06	-160.224	0
DutchFriesianRed	EasternFlandersWhiteRed	Kholmogory	-0.00062882	1.33323e-05	-47.1653	0
EasternFlandersWhiteRed	DutchFriesianRed	Kholmogory	-0.00303717	1.04313e-05	-291.16	0
DutchFriesianRed	EasternFlandersWhiteRed	ModernAngler	-0.00108739	1.02047e-05	-106.557	0
EasternFlandersWhiteRed	DutchFriesianRed	ModernAngler	-0.00257861	7.31599e-06	-352.462	0
DutchFriesianRed	EasternFlandersWhiteRed	ModernDanishRed	-0.000671073	1.31425e-05	-51.0614	0
EasternFlandersWhiteRed	DutchFriesianRed	ModernDanishRed	-0.00299492	1.00859e-05	-296.942	0
DutchFriesianRed	EasternFlandersWhiteRed	NorwegianRed	-0.000653477	1.34977e-05	-48.414	0
EasternFlandersWhiteRed	DutchFriesianRed	NorwegianRed	-0.00301252	1.0597e-05	-284.279	0
DutchFriesianRed	EasternFlandersWhiteRed	PolishRed	-0.00254257	6.63512e-06	-383.199	0
EasternFlandersWhiteRed	DutchFriesianRed	PolishRed	-0.00112343	7.07252e-06	-158.844	0
DutchFriesianRed	EasternFlandersWhiteRed	HolsteinRed	-0.00131988	8.92637e-06	-147.863	0
EasternFlandersWhiteRed	DutchFriesianRed	HolsteinRed	-0.00234611	6.19254e-06	-378.861	0
DutchFriesianRed	EasternFlandersWhiteRed	SwedishRedPolled	-0.00275925	7.59605e-06	-363.248	0
EasternFlandersWhiteRed	DutchFriesianRed	SwedishRedPolled	-0.000906742	8.43116e-06	-107.546	0
EasternFinncattle	EasternFlandersWhiteRed	Charolais	-0.0032858	1.16029e-05	-283.187	0
EasternFlandersWhiteRed	Charolais	EasternBelgianRedWhite	-0.00841031	2.64852e-05	-317.548	0
Charolais	EasternFlandersWhiteRed	Kholmogory	-0.000300784	1.11366e-05	-27.0085	5.87207e-161
Kholmogory	EasternFlandersWhiteRed	Charolais	-0.000452265	9.89512e-06	-45.7059	0
ModernAngler	EasternFlandersWhiteRed	Charolais	-0.00349615	1.17017e-05	-298.774	0
ModernDanishRed	EasternFlandersWhiteRed	Charolais	-0.0011499	8.61489e-06	-133.478	0
NorwegianRed	EasternFlandersWhiteRed	Charolais	-0.00068038	1.03584e-05	-65.6839	0
EasternFlandersWhiteRed	Charolais	PolishRed	-0.00838735	2.65905e-05	-315.427	0
HolsteinRed	EasternFlandersWhiteRed	Charolais	-0.00350756	1.28934e-05	-272.044	0
EasternFlandersWhiteRed	Charolais	SwedishRedPolled	-0.010254	3.3691e-05	-304.354	0
EasternFlandersWhiteRed	EasternFinncattle	EasternBelgianRedWhite	-0.00363538	9.07767e-06	-400.475	0
EasternFinncattle	EasternFlandersWhiteRed	Kholmogory	-0.00327926	1.1371e-05	-288.389	0
EasternFinncattle	EasternFlandersWhiteRed	ModernAngler	-0.00219657	6.78239e-06	-323.864	0
EasternFlandersWhiteRed	EasternFinncattle	ModernAngler	-0.000327778	1.0681e-05	-30.6881	4.10211e-207
EasternFinncattle	EasternFlandersWhiteRed	ModernDanishRed	-0.00311447	1.08302e-05	-287.574	0
EasternFinncattle	EasternFlandersWhiteRed	NorwegianRed	-0.00316114	1.12333e-05	-281.409	0
EasternFlandersWhiteRed	EasternFinncattle	PolishRed	-0.00358531	9.10213e-06	-393.898	0
EasternFinncattle	EasternFlandersWhiteRed	HolsteinRed	-0.00165012	6.30048e-06	-261.904	0
EasternFlandersWhiteRed	EasternFinncattle	HolsteinRed	-0.000874233	8.638e-06	-101.208	0
HolsteinRed	EasternFlandersWhiteRed	EasternFinncattle	-0.000608408	7.55925e-06	-80.4852	0
EasternFlandersWhiteRed	EasternFinncattle	SwedishRedPolled	-0.00406947	1.11767e-05	-364.103	0
EasternFlandersWhiteRed	EasternBelgianRedWhite	Kholmogory	-0.00834848	2.5644e-05	-325.554	0
EasternFlandersWhiteRed	EasternBelgianRedWhite	ModernAngler	-0.00576981	1.55816e-05	-370.296	0
EasternFlandersWhiteRed	EasternBelgianRedWhite	ModernDanishRed	-0.00801765	2.45541e-05	-326.53	0
EasternFlandersWhiteRed	EasternBelgianRedWhite	NorwegianRed	-0.00815845	2.52523e-05	-323.078	0
EasternBelgianRedWhite	EasternFlandersWhiteRed	PolishRed	-0.00321218	5.77872e-06	-555.864	0
PolishRed	EasternFlandersWhiteRed	EasternBelgianRedWhite	-0.002993	8.35851e-06	-358.078	0
EasternFlandersWhiteRed	EasternBelgianRedWhite	HolsteinRed	-0.00450037	1.16368e-05	-386.737	0
EasternBelgianRedWhite	EasternFlandersWhiteRed	SwedishRedPolled	-0.00459233	7.3417e-06	-625.513	0
SwedishRedPolled	EasternFlandersWhiteRed	EasternBelgianRedWhite	-0.00152841	1.3042e-05	-117.192	0
ModernAngler	EasternFlandersWhiteRed	Kholmogory	-0.00346573	1.10516e-05	-313.595	0
ModernDanishRed	EasternFlandersWhiteRed	Kholmogory	-0.00106158	8.0265e-06	-132.26	0
NorwegianRed	EasternFlandersWhiteRed	Kholmogory	-0.000599555	1.05635e-05	-56.7571	0
EasternFlandersWhiteRed	Kholmogory	PolishRed	-0.00834881	2.58868e-05	-322.513	0
HolsteinRed	EasternFlandersWhiteRed	Kholmogory	-0.00353694	1.24485e-05	-284.126	0
EasternFlandersWhiteRed	Kholmogory	SwedishRedPolled	-0.0102018	3.27921e-05	-311.105	0
ModernAngler	EasternFlandersWhiteRed	ModernDanishRed	-0.00330022	9.50646e-06	-347.155	0
ModernAngler	EasternFlandersWhiteRed	NorwegianRed	-0.00340202	1.03182e-05	-329.71	0
EasternFlandersWhiteRed	ModernAngler	PolishRed	-0.00572879	1.57158e-05	-364.525	0
HolsteinRed	EasternFlandersWhiteRed	ModernAngler	-0.00197376	6.22276e-06	-317.184	0
EasternFlandersWhiteRed	ModernAngler	SwedishRedPolled	-0.00687885	1.98581e-05	-346.399	0
ModernDanishRed	EasternFlandersWhiteRed	NorwegianRed	-0.000940079	6.86626e-06	-136.913	0
NorwegianRed	EasternFlandersWhiteRed	ModernDanishRed	-0.000294201	7.65264e-06	-38.4443	0
EasternFlandersWhiteRed	ModernDanishRed	PolishRed	-0.00798819	2.47167e-05	-323.191	0
HolsteinRed	EasternFlandersWhiteRed	ModernDanishRed	-0.00336911	1.15055e-05	-292.826	0
EasternFlandersWhiteRed	ModernDanishRed	SwedishRedPolled	-0.00975555	3.13814e-05	-310.87	0
EasternFlandersWhiteRed	NorwegianRed	PolishRed	-0.00816212	2.54189e-05	-321.105	0
HolsteinRed	EasternFlandersWhiteRed	NorwegianRed	-0.00338391	1.19046e-05	-284.252	0
EasternFlandersWhiteRed	NorwegianRed	SwedishRedPolled	-0.00992319	3.21717e-05	-308.445	0
EasternFlandersWhiteRed	PolishRed	HolsteinRed	-0.00454811	1.18444e-05	-383.988	0
PolishRed	EasternFlandersWhiteRed	SwedishRedPolled	-0.00444042	8.99269e-06	-493.781	0
SwedishRedPolled	EasternFlandersWhiteRed	PolishRed	-0.00159568	1.27249e-05	-125.399	0
EasternFlandersWhiteRed	HolsteinRed	SwedishRedPolled	-0.00532287	1.4705e-05	-361.978	0
DutchBelted	DutchImprovedRed	DutchFriesianRed	-0.0018669	1.12276e-05	-166.278	0
DutchFriesianRed	DutchBelted	DutchImprovedRed	-0.00198761	5.84754e-06	-339.905	0
DutchImprovedRed	DutchBelted	DutchFriesianRed	-0.0019846	7.29447e-06	-272.069	0
DutchBelted	DutchImprovedRed	Charolais	-0.00434495	1.8448e-05	-235.524	0
DutchBelted	DutchImprovedRed	EasternFinncattle	-0.00269435	1.19032e-05	-226.355	0
DutchImprovedRed	DutchBelted	EasternFinncattle	-0.00115716	9.9558e-06	-116.23	0
DutchBelted	DutchImprovedRed	EasternBelgianRedWhite	-0.000454787	1.20196e-05	-37.837	0
DutchImprovedRed	DutchBelted	EasternBelgianRedWhite	-0.00339672	5.42783e-06	-625.797	0
EasternBelgianRedWhite	DutchBelted	DutchImprovedRed	-0.00139507	9.30502e-06	-149.927	0
DutchBelted	DutchImprovedRed	Kholmogory	-0.00433856	1.842e-05	-235.535	0
DutchBelted	DutchImprovedRed	ModernAngler	-0.0034357	1.45886e-05	-235.505	0
DutchImprovedRed	DutchBelted	ModernAngler	-0.000415804	1.364e-05	-30.4841	2.11693e-204
DutchBelted	DutchImprovedRed	ModernDanishRed	-0.00422063	1.7826e-05	-236.768	0
DutchBelted	DutchImprovedRed	NorwegianRed	-0.00426713	1.82397e-05	-233.948	0
DutchBelted	DutchImprovedRed	PolishRed	-0.000479446	1.1877e-05	-40.3674	0
DutchImprovedRed	DutchBelted	PolishRed	-0.00337206	5.82738e-06	-578.658	0
PolishRed	DutchBelted	DutchImprovedRed	-0.00115846	1.2198e-05	-94.9713	0
DutchBelted	DutchImprovedRed	HolsteinRed	-0.00300576	1.31264e-05	-228.987	0
DutchImprovedRed	DutchBelted	HolsteinRed	-0.000845741	1.13712e-05	-74.3754	0
DutchImprovedRed	DutchBelted	SwedishRedPolled	-0.00385169	7.35612e-06	-523.604	0
DutchBelted	DutchFriesianRed	Charolais	-0.00185142	1.80143e-05	-102.775	0
DutchFriesianRed	DutchBelted	Charolais	-0.00200309	1.23096e-05	-162.726	0
DutchBelted	DutchFriesianRed	EasternFinncattle	-0.00186392	1.31108e-05	-142.167	0
DutchFriesianRed	DutchBelted	EasternFinncattle	-0.00199059	7.22584e-06	-275.482	0
DutchBelted	DutchFriesianRed	EasternBelgianRedWhite	-0.001889	1.08539e-05	-174.04	0
DutchFriesianRed	DutchBelted	EasternBelgianRedWhite	-0.00196551	6.85509e-06	-286.723	0
DutchBelted	DutchFriesianRed	Kholmogory	-0.00183391	1.80308e-05	-101.71	0
DutchFriesianRed	DutchBelted	Kholmogory	-0.0020206	1.2203e-05	-165.582	0
DutchBelted	DutchFriesianRed	ModernAngler	-0.00184398	1.52926e-05	-120.579	0
DutchFriesianRed	DutchBelted	ModernAngler	-0.00201053	9.08242e-06	-221.365	0
DutchBelted	DutchFriesianRed	ModernDanishRed	-0.00183962	1.76917e-05	-103.983	0
DutchFriesianRed	DutchBelted	ModernDanishRed	-0.00201489	1.18553e-05	-169.957	0
DutchBelted	DutchFriesianRed	NorwegianRed	-0.00183393	1.80517e-05	-101.593	0
DutchFriesianRed	DutchBelted	NorwegianRed	-0.00202059	1.23019e-05	-164.25	0
DutchBelted	DutchFriesianRed	PolishRed	-0.00189668	1.07329e-05	-176.716	0
DutchFriesianRed	DutchBelted	PolishRed	-0.00195783	7.16205e-06	-273.362	0
DutchBelted	DutchFriesianRed	HolsteinRed	-0.00184295	1.42567e-05	-129.269	0
DutchFriesianRed	DutchBelted	HolsteinRed	-0.00201156	7.85321e-06	-256.145	0
DutchBelted	DutchFriesianRed	SwedishRedPolled	-0.00190902	1.08069e-05	-176.649	0
DutchFriesianRed	DutchBelted	SwedishRedPolled	-0.00194549	8.02831e-06	-242.329	0
EasternFinncattle	DutchBelted	Charolais	-0.00418631	1.51616e-05	-276.113	0
DutchBelted	Charolais	EasternBelgianRedWhite	-0.0077525	2.66822e-05	-290.549	0
Charolais	DutchBelted	Kholmogory	-0.000265115	1.17741e-05	-22.5168	1.42081e-112
Kholmogory	DutchBelted	Charolais	-0.000487934	1.07355e-05	-45.4504	0
ModernAngler	DutchBelted	Charolais	-0.00400046	1.39681e-05	-286.4	0
ModernDanishRed	DutchBelted	Charolais	-0.00123354	9.4888e-06	-129.999	0
NorwegianRed	DutchBelted	Charolais	-0.000740722	1.12413e-05	-65.8932	0
DutchBelted	Charolais	PolishRed	-0.00773316	2.68127e-05	-288.414	0
HolsteinRed	DutchBelted	Charolais	-0.00424333	1.5773e-05	-269.026	0
DutchBelted	Charolais	SwedishRedPolled	-0.00982881	3.38265e-05	-290.565	0
DutchBelted	EasternFinncattle	EasternBelgianRedWhite	-0.00387807	1.34459e-05	-288.42	0
EasternFinncattle	DutchBelted	Kholmogory	-0.0041441	1.45001e-05	-285.798	0
EasternFinncattle	DutchBelted	ModernAngler	-0.00259277	8.03975e-06	-322.494	0
EasternFinncattle	DutchBelted	ModernDanishRed	-0.00393134	1.40548e-05	-279.715	0
EasternFinncattle	DutchBelted	NorwegianRed	-0.0040013	1.45682e-05	-274.659	0
DutchBelted	EasternFinncattle	PolishRed	-0.00383161	1.33133e-05	-287.804	0
EasternFinncattle	DutchBelted	HolsteinRed	-0.00181485	7.0781e-06	-256.404	0
HolsteinRed	DutchBelted	EasternFinncattle	-0.000443677	8.62728e-06	-51.4272	0
DutchBelted	EasternFinncattle	SwedishRedPolled	-0.0045448	1.50773e-05	-301.433	0
DutchBelted	EasternBelgianRedWhite	Kholmogory	-0.00772634	2.6321e-05	-293.542	0
DutchBelted	EasternBelgianRedWhite	ModernAngler	-0.00561631	1.83549e-05	-305.985	0
DutchBelted	EasternBelgianRedWhite	ModernDanishRed	-0.00744347	2.5172e-05	-295.705	0
DutchBelted	EasternBelgianRedWhite	NorwegianRed	-0.00756098	2.58423e-05	-292.582	0
EasternBelgianRedWhite	DutchBelted	PolishRed	-0.00320856	5.69823e-06	-563.08	0
PolishRed	DutchBelted	EasternBelgianRedWhite	-0.00299661	8.24723e-06	-363.348	0
DutchBelted	EasternBelgianRedWhite	HolsteinRed	-0.00457833	1.54273e-05	-296.768	0
EasternBelgianRedWhite	DutchBelted	SwedishRedPolled	-0.00435969	6.83893e-06	-637.481	0
SwedishRedPolled	DutchBelted	EasternBelgianRedWhite	-0.00176105	1.23235e-05	-142.902	0
ModernAngler	DutchBelted	Kholmogory	-0.00393437	1.29014e-05	-304.958	0
ModernDanishRed	DutchBelted	Kholmogory	-0.00110955	8.65586e-06	-128.185	0
NorwegianRed	DutchBelted	Kholmogory	-0.000624229	1.11508e-05	-55.9808	0
DutchBelted	Kholmogory	PolishRed	-0.00773029	2.66381e-05	-290.197	0
HolsteinRed	DutchBelted	Kholmogory	-0.00423704	1.50107e-05	-282.267	0
DutchBelted	Kholmogory	SwedishRedPolled	-0.00981226	3.33602e-05	-294.131	0
ModernAngler	DutchBelted	ModernDanishRed	-0.00372088	1.14827e-05	-324.042	0
ModernAngler	DutchBelted	NorwegianRed	-0.00384598	1.23999e-05	-310.162	0
DutchBelted	ModernAngler	PolishRed	-0.0055789	1.84839e-05	-301.824	0
HolsteinRed	DutchBelted	ModernAngler	-0.00220523	7.17348e-06	-307.414	0
DutchBelted	ModernAngler	SwedishRedPolled	-0.00695798	2.24033e-05	-310.578	0
ModernDanishRed	DutchBelted	NorwegianRed	-0.000963373	7.44619e-06	-129.378	0
NorwegianRed	DutchBelted	ModernDanishRed	-0.000270907	8.21971e-06	-32.9582	1.61394e-238
DutchBelted	ModernDanishRed	PolishRed	-0.00741764	2.53544e-05	-292.559	0
HolsteinRed	DutchBelted	ModernDanishRed	-0.00402124	1.41876e-05	-283.433	0
DutchBelted	ModernDanishRed	SwedishRedPolled	-0.00941401	3.18731e-05	-295.359	0
DutchBelted	NorwegianRed	PolishRed	-0.00756827	2.60531e-05	-290.495	0
HolsteinRed	DutchBelted	NorwegianRed	-0.00405934	1.47199e-05	-275.772	0
DutchBelted	NorwegianRed	SwedishRedPolled	-0.00955836	3.26557e-05	-292.701	0
DutchBelted	PolishRed	HolsteinRed	-0.00462969	1.56131e-05	-296.525	0
PolishRed	DutchBelted	SwedishRedPolled	-0.0042114	8.17961e-06	-514.865	0
SwedishRedPolled	DutchBelted	PolishRed	-0.0018247	1.17618e-05	-155.138	0
DutchBelted	HolsteinRed	SwedishRedPolled	-0.00563347	1.8249e-05	-308.701	0
DutchFriesianRed	DutchImprovedRed	Charolais	-0.00448113	1.3927e-05	-321.76	0
DutchFriesianRed	DutchImprovedRed	EasternFinncattle	-0.00281803	7.09339e-06	-397.276	0
DutchImprovedRed	DutchFriesianRed	EasternFinncattle	-0.00115418	9.87784e-06	-116.845	0
DutchFriesianRed	DutchImprovedRed	EasternBelgianRedWhite	-0.000553393	9.00496e-06	-61.4543	0
DutchImprovedRed	DutchFriesianRed	EasternBelgianRedWhite	-0.00341881	5.18376e-06	-659.524	0
EasternBelgianRedWhite	DutchImprovedRed	DutchFriesianRed	-0.00137297	9.44602e-06	-145.35	0
DutchFriesianRed	DutchImprovedRed	Kholmogory	-0.00449226	1.35496e-05	-331.543	0
DutchFriesianRed	DutchImprovedRed	ModernAngler	-0.00357933	9.49287e-06	-377.054	0
DutchImprovedRed	DutchFriesianRed	ModernAngler	-0.000392878	1.29688e-05	-30.2941	6.8549e-202
DutchFriesianRed	DutchImprovedRed	ModernDanishRed	-0.00436861	1.31374e-05	-332.533	0
DutchFriesianRed	DutchImprovedRed	NorwegianRed	-0.00442081	1.36234e-05	-324.501	0
DutchFriesianRed	DutchImprovedRed	PolishRed	-0.00057037	8.93711e-06	-63.8205	0
DutchImprovedRed	DutchFriesianRed	PolishRed	-0.00340184	5.45464e-06	-623.659	0
PolishRed	DutchImprovedRed	DutchFriesianRed	-0.00112868	1.23341e-05	-91.509	0
DutchFriesianRed	DutchImprovedRed	HolsteinRed	-0.00315042	8.24094e-06	-382.289	0
DutchImprovedRed	DutchFriesianRed	HolsteinRed	-0.000821789	1.12185e-05	-73.2528	0
DutchFriesianRed	DutchImprovedRed	SwedishRedPolled	-7.83974e-05	1.0648e-05	-7.36261	9.01744e-14
DutchImprovedRed	DutchFriesianRed	SwedishRedPolled	-0.00389381	6.81104e-06	-571.691	0
EasternFinncattle	DutchImprovedRed	Charolais	-0.00583691	1.93928e-05	-300.982	0
DutchImprovedRed	Charolais	EasternBelgianRedWhite	-0.00680427	1.81507e-05	-374.877	0
Charolais	DutchImprovedRed	Kholmogory	-0.00025873	1.25224e-05	-20.6613	3.86281e-95
Kholmogory	DutchImprovedRed	Charolais	-0.00049432	1.21135e-05	-40.8073	0
ModernAngler	DutchImprovedRed	Charolais	-0.0049097	1.73142e-05	-283.564	0
ModernDanishRed	DutchImprovedRed	Charolais	-0.00135786	1.0726e-05	-126.594	0
NorwegianRed	DutchImprovedRed	Charolais	-0.000818539	1.23273e-05	-66.4004	0
DutchImprovedRed	Charolais	PolishRed	-0.00676027	1.88625e-05	-358.397	0
HolsteinRed	DutchImprovedRed	Charolais	-0.00558252	1.95014e-05	-286.262	0
DutchImprovedRed	Charolais	SwedishRedPolled	-0.00933555	2.7766e-05	-336.223	0
DutchImprovedRed	EasternFinncattle	EasternBelgianRedWhite	-0.00458044	9.08737e-06	-504.045	0
EasternBelgianRedWhite	DutchImprovedRed	EasternFinncattle	-0.000211346	1.42788e-05	-14.8013	7.18393e-50
EasternFinncattle	DutchImprovedRed	Kholmogory	-0.00578831	1.87535e-05	-308.652	0
EasternFinncattle	DutchImprovedRed	ModernAngler	-0.00333412	9.2484e-06	-360.508	0
EasternFinncattle	DutchImprovedRed	ModernDanishRed	-0.00545762	1.7749e-05	-307.489	0
EasternFinncattle	DutchImprovedRed	NorwegianRed	-0.00557409	1.83136e-05	-304.368	0
DutchImprovedRed	EasternFinncattle	PolishRed	-0.00450933	9.34176e-06	-482.706	0
EasternFinncattle	DutchImprovedRed	HolsteinRed	-0.00212627	7.34184e-06	-289.61	0
HolsteinRed	DutchImprovedRed	EasternFinncattle	-0.00013226	9.26396e-06	-14.2769	1.52432e-46
DutchImprovedRed	EasternFinncattle	SwedishRedPolled	-0.00570215	1.34018e-05	-425.477	0
DutchImprovedRed	EasternBelgianRedWhite	Kholmogory	-0.00678449	1.77342e-05	-382.566	0
DutchImprovedRed	EasternBelgianRedWhite	ModernAngler	-0.00557732	1.25548e-05	-444.237	0
DutchImprovedRed	EasternBelgianRedWhite	ModernDanishRed	-0.00661956	1.70903e-05	-387.328	0
DutchImprovedRed	EasternBelgianRedWhite	NorwegianRed	-0.00669057	1.74714e-05	-382.944	0
DutchImprovedRed	EasternBelgianRedWhite	PolishRed	-0.00155857	6.42995e-06	-242.392	0
EasternBelgianRedWhite	DutchImprovedRed	PolishRed	-0.00323322	3.84893e-06	-840.03	0
PolishRed	DutchImprovedRed	EasternBelgianRedWhite	-0.00297195	7.02152e-06	-423.264	0
DutchImprovedRed	EasternBelgianRedWhite	HolsteinRed	-0.00496929	1.04744e-05	-474.42	0
DutchImprovedRed	EasternBelgianRedWhite	SwedishRedPolled	-0.000887072	8.66955e-06	-102.32	0
EasternBelgianRedWhite	DutchImprovedRed	SwedishRedPolled	-0.00390472	4.23168e-06	-922.734	0
SwedishRedPolled	DutchImprovedRed	EasternBelgianRedWhite	-0.00221603	9.89123e-06	-224.04	0
ModernAngler	DutchImprovedRed	Kholmogory	-0.00483723	1.61313e-05	-299.867	0
ModernDanishRed	DutchImprovedRed	Kholmogory	-0.00122748	9.75092e-06	-125.884	0
NorwegianRed	DutchImprovedRed	Kholmogory	-0.00069566	1.20697e-05	-57.637	0
DutchImprovedRed	Kholmogory	PolishRed	-0.00676378	1.86202e-05	-363.25	0
HolsteinRed	DutchImprovedRed	Kholmogory	-0.00556984	1.86441e-05	-298.746	0
DutchImprovedRed	Kholmogory	SwedishRedPolled	-0.0093254	2.72907e-05	-341.706	0
ModernAngler	DutchImprovedRed	ModernDanishRed	-0.00450581	1.41786e-05	-317.789	0
ModernAngler	DutchImprovedRed	NorwegianRed	-0.00467742	1.52482e-05	-306.751	0
DutchImprovedRed	ModernAngler	PolishRed	-0.00551525	1.30651e-05	-422.137	0
HolsteinRed	DutchImprovedRed	ModernAngler	-0.00263517	7.66962e-06	-343.585	0
DutchImprovedRed	ModernAngler	SwedishRedPolled	-0.00737397	1.92449e-05	-383.165	0
ModernDanishRed	DutchImprovedRed	NorwegianRed	-0.00100988	8.34973e-06	-120.947	0
NorwegianRed	DutchImprovedRed	ModernDanishRed	-0.000224405	8.82487e-06	-25.4287	6.0734e-143
DutchImprovedRed	ModernDanishRed	PolishRed	-0.00656907	1.78282e-05	-368.464	0
HolsteinRed	DutchImprovedRed	ModernDanishRed	-0.00523611	1.74077e-05	-300.793	0
DutchImprovedRed	ModernDanishRed	SwedishRedPolled	-0.00904508	2.62726e-05	-344.278	0
DutchImprovedRed	NorwegianRed	PolishRed	-0.0066732	1.82775e-05	-365.104	0
HolsteinRed	DutchImprovedRed	NorwegianRed	-0.00532071	1.79636e-05	-296.194	0
DutchImprovedRed	NorwegianRed	SwedishRedPolled	-0.00914292	2.67824e-05	-341.379	0
DutchImprovedRed	PolishRed	HolsteinRed	-0.00499598	1.10322e-05	-452.853	0
DutchImprovedRed	PolishRed	SwedishRedPolled	-0.000798759	9.41624e-06	-84.8277	0
PolishRed	DutchImprovedRed	SwedishRedPolled	-0.00373176	6.36321e-06	-586.459	0
SwedishRedPolled	DutchImprovedRed	PolishRed	-0.00230434	9.47134e-06	-243.296	0
DutchImprovedRed	HolsteinRed	SwedishRedPolled	-0.0064794	1.60142e-05	-404.602	0
EasternFinncattle	DutchFriesianRed	Charolais	-0.00417381	1.45519e-05	-286.821	0
DutchFriesianRed	Charolais	EasternBelgianRedWhite	-0.00786659	2.46582e-05	-319.025	0
Charolais	DutchFriesianRed	Kholmogory	-0.000247601	1.17039e-05	-21.1555	1.22786e-99
Kholmogory	DutchFriesianRed	Charolais	-0.000505448	1.03857e-05	-48.6679	0
ModernAngler	DutchFriesianRed	Charolais	-0.0040079	1.36669e-05	-293.256	0
ModernDanishRed	DutchFriesianRed	Charolais	-0.00124533	9.21714e-06	-135.111	0
NorwegianRed	DutchFriesianRed	Charolais	-0.000758219	1.09045e-05	-69.5329	0
DutchFriesianRed	Charolais	PolishRed	-0.00783957	2.48603e-05	-315.345	0
HolsteinRed	DutchFriesianRed	Charolais	-0.0042518	1.52678e-05	-278.482	0
DutchFriesianRed	Charolais	SwedishRedPolled	-0.00992288	3.26379e-05	-304.029	0
DutchFriesianRed	EasternFinncattle	EasternBelgianRedWhite	-0.00397966	1.03886e-05	-383.08	0
EasternFinncattle	DutchFriesianRed	Kholmogory	-0.00411408	1.41758e-05	-290.219	0
EasternFinncattle	DutchFriesianRed	ModernAngler	-0.00257283	7.85624e-06	-327.488	0
EasternFinncattle	DutchFriesianRed	ModernDanishRed	-0.00390704	1.34986e-05	-289.441	0
EasternFinncattle	DutchFriesianRed	NorwegianRed	-0.0039713	1.41377e-05	-280.902	0
DutchFriesianRed	EasternFinncattle	PolishRed	-0.00392552	1.04867e-05	-374.334	0
EasternFinncattle	DutchFriesianRed	HolsteinRed	-0.00179388	6.82268e-06	-262.929	0
HolsteinRed	DutchFriesianRed	EasternFinncattle	-0.000464647	8.09893e-06	-57.3714	0
DutchFriesianRed	EasternFinncattle	SwedishRedPolled	-0.00462637	1.3362e-05	-346.233	0
DutchFriesianRed	EasternBelgianRedWhite	Kholmogory	-0.00785794	2.40366e-05	-326.916	0
DutchFriesianRed	EasternBelgianRedWhite	ModernAngler	-0.00573784	1.56065e-05	-367.656	0
DutchFriesianRed	EasternBelgianRedWhite	ModernDanishRed	-0.00756936	2.30873e-05	-327.858	0
DutchFriesianRed	EasternBelgianRedWhite	NorwegianRed	-0.00769257	2.37365e-05	-324.082	0
EasternBelgianRedWhite	DutchFriesianRed	PolishRed	-0.00321624	5.68484e-06	-565.758	0
PolishRed	DutchFriesianRed	EasternBelgianRedWhite	-0.00298893	8.29242e-06	-360.441	0
DutchFriesianRed	EasternBelgianRedWhite	HolsteinRed	-0.00470089	1.25601e-05	-374.273	0
EasternBelgianRedWhite	DutchFriesianRed	SwedishRedPolled	-0.00437971	6.66639e-06	-656.984	0
SwedishRedPolled	DutchFriesianRed	EasternBelgianRedWhite	-0.00174103	1.23868e-05	-140.556	0
ModernAngler	DutchFriesianRed	Kholmogory	-0.0039243	1.27745e-05	-307.198	0
ModernDanishRed	DutchFriesianRed	Kholmogory	-0.00110384	8.65133e-06	-127.591	0
NorwegianRed	DutchFriesianRed	Kholmogory	-0.000624212	1.11379e-05	-56.0439	0
DutchFriesianRed	Kholmogory	PolishRed	-0.00785421	2.44698e-05	-320.975	0
HolsteinRed	DutchFriesianRed	Kholmogory	-0.004228	1.4626e-05	-289.075	0
DutchFriesianRed	Kholmogory	SwedishRedPolled	-0.00992385	3.1981e-05	-310.305	0
ModernAngler	DutchFriesianRed	ModernDanishRed	-0.00371653	1.11557e-05	-333.151	0
ModernAngler	DutchFriesianRed	NorwegianRed	-0.00383593	1.21685e-05	-315.234	0
DutchFriesianRed	ModernAngler	PolishRed	-0.00569275	1.57777e-05	-360.81	0
HolsteinRed	DutchFriesianRed	ModernAngler	-0.00220626	6.91911e-06	-318.864	0
DutchFriesianRed	ModernAngler	SwedishRedPolled	-0.00705949	2.06723e-05	-341.495	0
ModernDanishRed	DutchFriesianRed	NorwegianRed	-0.000957675	7.45674e-06	-128.431	0
NorwegianRed	DutchFriesianRed	ModernDanishRed	-0.000276605	8.09196e-06	-34.1827	2.18536e-256
DutchFriesianRed	ModernDanishRed	PolishRed	-0.00753584	2.33668e-05	-322.502	0
HolsteinRed	DutchFriesianRed	ModernDanishRed	-0.00401791	1.3697e-05	-293.342	0
DutchFriesianRed	ModernDanishRed	SwedishRedPolled	-0.00951988	3.06494e-05	-310.606	0
DutchFriesianRed	NorwegianRed	PolishRed	-0.00769217	2.40853e-05	-319.371	0
HolsteinRed	DutchFriesianRed	NorwegianRed	-0.00405031	1.42525e-05	-284.183	0
DutchFriesianRed	NorwegianRed	SwedishRedPolled	-0.00966993	3.13583e-05	-308.369	0
DutchFriesianRed	PolishRed	HolsteinRed	-0.00474456	1.28184e-05	-370.137	0
PolishRed	DutchFriesianRed	SwedishRedPolled	-0.00422373	8.31983e-06	-507.671	0
SwedishRedPolled	DutchFriesianRed	PolishRed	-0.00181237	1.2001e-05	-151.018	0
DutchFriesianRed	HolsteinRed	SwedishRedPolled	-0.00573601	1.64071e-05	-349.606	0
EasternFinncattle	Charolais	EasternBelgianRedWhite	-0.00806073	2.73321e-05	-294.918	0
Charolais	EasternFinncattle	Kholmogory	-0.000307325	1.04837e-05	-29.3144	3.39866e-189
Kholmogory	Charolais	EasternFinncattle	-0.000445725	8.71937e-06	-51.1189	0
ModernAngler	Charolais	EasternFinncattle	-0.00240692	7.827e-06	-307.515	0
ModernDanishRed	Charolais	EasternFinncattle	-0.00097857	7.31777e-06	-133.725	0
Charolais	EasternFinncattle	NorwegianRed	-9.32073e-05	1.13522e-05	-8.21047	1.10162e-16
NorwegianRed	Charolais	EasternFinncattle	-0.000555718	9.45622e-06	-58.7675	0
EasternFinncattle	Charolais	PolishRed	-0.00808785	2.73718e-05	-295.481	0
EasternFinncattle	Charolais	HolsteinRed	-0.000386649	1.11522e-05	-34.6703	1.10448e-263
HolsteinRed	Charolais	EasternFinncattle	-0.00187188	1.13476e-05	-164.959	0
EasternFinncattle	Charolais	SwedishRedPolled	-0.00947031	3.26784e-05	-289.804	0
Charolais	EasternBelgianRedWhite	Kholmogory	-0.000238956	1.37499e-05	-17.3787	5.98174e-68
Kholmogory	Charolais	EasternBelgianRedWhite	-0.000514093	1.38841e-05	-37.0274	2.07514e-300
ModernAngler	Charolais	EasternBelgianRedWhite	-0.00613665	2.25697e-05	-271.897	0
ModernDanishRed	Charolais	EasternBelgianRedWhite	-0.00154256	1.25831e-05	-122.59	0
NorwegianRed	Charolais	EasternBelgianRedWhite	-0.000932237	1.39959e-05	-66.6078	0
EasternBelgianRedWhite	Charolais	PolishRed	-0.00318922	1.21327e-05	-262.862	0
PolishRed	Charolais	EasternBelgianRedWhite	-0.00301595	1.40764e-05	-214.256	0
HolsteinRed	Charolais	EasternBelgianRedWhite	-0.0074175	2.60869e-05	-284.338	0
EasternBelgianRedWhite	Charolais	SwedishRedPolled	-0.006436	1.71947e-05	-374.301	0
Charolais	Kholmogory	ModernAngler	-0.0003312	1.00189e-05	-33.0576	6.0488e-240
Kholmogory	Charolais	ModernAngler	-0.000421849	6.65473e-06	-63.3908	0
Charolais	Kholmogory	ModernDanishRed	-0.0003891	1.01908e-05	-38.1813	0
Kholmogory	Charolais	ModernDanishRed	-0.000363949	6.26944e-06	-58.0513	0
ModernDanishRed	Charolais	Kholmogory	-0.000552987	5.83776e-06	-94.7258	0
Charolais	Kholmogory	NorwegianRed	-0.000381608	1.06332e-05	-35.8883	2.32526e-282
Kholmogory	Charolais	NorwegianRed	-0.000371441	6.71265e-06	-55.3344	0
NorwegianRed	Charolais	Kholmogory	-0.000267317	9.19644e-06	-29.0674	4.63771e-186
Charolais	Kholmogory	PolishRed	-0.000262243	1.37056e-05	-19.134	6.57899e-82
Kholmogory	Charolais	PolishRed	-0.000490806	1.39143e-05	-35.2734	7.51189e-273
Charolais	Kholmogory	HolsteinRed	-0.000271408	1.04452e-05	-25.9838	3.77485e-149
Kholmogory	Charolais	HolsteinRed	-0.000481642	7.82394e-06	-61.56	0
Charolais	Kholmogory	SwedishRedPolled	-0.000248572	1.44452e-05	-17.208	1.15641e-66
Kholmogory	Charolais	SwedishRedPolled	-0.000504477	1.49839e-05	-33.668	8.50122e-249
ModernDanishRed	Charolais	ModernAngler	-0.000953964	4.29405e-06	-222.159	0
Charolais	ModernAngler	NorwegianRed	-6.26742e-05	1.12658e-05	-5.56325	1.32398e-08
NorwegianRed	Charolais	ModernAngler	-0.000586251	7.17238e-06	-81.7373	0
ModernAngler	Charolais	PolishRed	-0.00615472	2.25695e-05	-272.7	0
ModernAngler	Charolais	HolsteinRed	-0.00196235	6.35508e-06	-308.785	0
ModernAngler	Charolais	SwedishRedPolled	-0.00687128	2.56777e-05	-267.598	0
Charolais	ModernDanishRed	NorwegianRed	-0.000178366	1.12758e-05	-15.8185	1.15977e-56
ModernDanishRed	Charolais	NorwegianRed	-0.000763721	4.67969e-06	-163.199	0
NorwegianRed	Charolais	ModernDanishRed	-0.000470559	6.84373e-06	-68.7577	0
ModernDanishRed	Charolais	PolishRed	-0.00154906	1.25432e-05	-123.498	0
ModernDanishRed	Charolais	HolsteinRed	-0.00101144	6.49902e-06	-155.63	0
ModernDanishRed	Charolais	SwedishRedPolled	-0.00164833	1.3618e-05	-121.041	0
NorwegianRed	Charolais	PolishRed	-0.000905611	1.41505e-05	-63.9986	0
Charolais	NorwegianRed	HolsteinRed	-9.21942e-05	1.15783e-05	-7.96267	8.4183e-16
NorwegianRed	Charolais	HolsteinRed	-0.000556731	8.94654e-06	-62.2287	0
NorwegianRed	Charolais	SwedishRedPolled	-0.00101117	1.50652e-05	-67.1196	0
HolsteinRed	Charolais	PolishRed	-0.0073468	2.61274e-05	-281.192	0
PolishRed	Charolais	SwedishRedPolled	-0.00630705	1.82703e-05	-345.207	0
HolsteinRed	Charolais	SwedishRedPolled	-0.00843867	3.04218e-05	-277.389	0
EasternFinncattle	EasternBelgianRedWhite	Kholmogory	-0.00799236	2.64225e-05	-302.483	0
EasternFinncattle	EasternBelgianRedWhite	ModernAngler	-0.00433101	1.2451e-05	-347.845	0
EasternFinncattle	EasternBelgianRedWhite	ModernDanishRed	-0.00749674	2.48457e-05	-301.732	0
EasternFinncattle	EasternBelgianRedWhite	NorwegianRed	-0.00768421	2.57134e-05	-298.84	0
EasternBelgianRedWhite	EasternFinncattle	PolishRed	-0.0031621	7.47513e-06	-423.016	0
PolishRed	EasternFinncattle	EasternBelgianRedWhite	-0.00304307	9.71714e-06	-313.165	0
EasternFinncattle	EasternBelgianRedWhite	HolsteinRed	-0.00251511	9.41258e-06	-267.208	0
EasternBelgianRedWhite	EasternFinncattle	SwedishRedPolled	-0.00502642	9.86622e-06	-509.457	0
SwedishRedPolled	EasternFinncattle	EasternBelgianRedWhite	-0.00109432	1.50443e-05	-72.7402	0
ModernAngler	EasternFinncattle	Kholmogory	-0.00238305	7.26205e-06	-328.151	0
ModernDanishRed	EasternFinncattle	Kholmogory	-0.000896794	6.95802e-06	-128.886	0
Kholmogory	EasternFinncattle	NorwegianRed	-0.000157323	9.02224e-06	-17.4373	2.14955e-68
NorwegianRed	EasternFinncattle	Kholmogory	-0.000481434	9.75434e-06	-49.3559	0
EasternFinncattle	Kholmogory	PolishRed	-0.00804277	2.6606e-05	-302.292	0
EasternFinncattle	Kholmogory	HolsteinRed	-0.000350732	1.11307e-05	-31.5104	3.12876e-218
HolsteinRed	EasternFinncattle	Kholmogory	-0.0019078	1.10295e-05	-172.972	0
EasternFinncattle	Kholmogory	SwedishRedPolled	-0.00941156	3.17196e-05	-296.712	0
ModernAngler	EasternFinncattle	ModernDanishRed	-0.00238232	6.09977e-06	-390.559	0
ModernAngler	EasternFinncattle	NorwegianRed	-0.00243746	6.88226e-06	-354.165	0
EasternFinncattle	ModernAngler	PolishRed	-0.00434005	1.25892e-05	-344.744	0
EasternFinncattle	ModernAngler	HolsteinRed	-0.000831219	7.84525e-06	-105.952	0
HolsteinRed	EasternFinncattle	ModernAngler	-0.00142731	7.07841e-06	-201.643	0
ModernAngler	EasternFinncattle	HolsteinRed	-0.000515459	5.30054e-06	-97.2465	0
EasternFinncattle	ModernAngler	SwedishRedPolled	-0.00500595	1.49059e-05	-335.836	0
ModernDanishRed	EasternFinncattle	NorwegianRed	-0.000893411	5.60948e-06	-159.268	0
NorwegianRed	EasternFinncattle	ModernDanishRed	-0.000340869	6.96451e-06	-48.9437	0
EasternFinncattle	ModernDanishRed	PolishRed	-0.00751736	2.49187e-05	-301.675	0
EasternFinncattle	ModernDanishRed	HolsteinRed	-0.000353775	1.11596e-05	-31.7013	7.45441e-221
HolsteinRed	EasternFinncattle	ModernDanishRed	-0.00190475	9.82952e-06	-193.779	0
EasternFinncattle	ModernDanishRed	SwedishRedPolled	-0.00880055	2.97611e-05	-295.707	0
EasternFinncattle	NorwegianRed	PolishRed	-0.00773796	2.58657e-05	-299.159	0
EasternFinncattle	NorwegianRed	HolsteinRed	-0.000385636	1.11725e-05	-34.5165	2.26848e-261
HolsteinRed	EasternFinncattle	NorwegianRed	-0.00187289	1.05164e-05	-178.093	0
EasternFinncattle	NorwegianRed	SwedishRedPolled	-0.00901486	3.07983e-05	-292.707	0
EasternFinncattle	PolishRed	HolsteinRed	-0.00261293	9.04384e-06	-288.918	0
PolishRed	EasternFinncattle	SwedishRedPolled	-0.00492458	1.11575e-05	-441.371	0
SwedishRedPolled	EasternFinncattle	PolishRed	-0.00111152	1.50403e-05	-73.9026	0
EasternFinncattle	HolsteinRed	SwedishRedPolled	-0.00290352	1.03635e-05	-280.168	0
ModernAngler	EasternBelgianRedWhite	Kholmogory	-0.0060444	2.09947e-05	-287.901	0
ModernDanishRed	EasternBelgianRedWhite	Kholmogory	-0.00139242	1.13712e-05	-122.452	0
NorwegianRed	EasternBelgianRedWhite	Kholmogory	-0.000789585	1.34115e-05	-58.8735	0
EasternBelgianRedWhite	Kholmogory	PolishRed	-0.00321251	1.20621e-05	-266.33	0
PolishRed	EasternBelgianRedWhite	Kholmogory	-0.00299266	1.41337e-05	-211.739	0
HolsteinRed	EasternBelgianRedWhite	Kholmogory	-0.00738504	2.4759e-05	-298.277	0
EasternBelgianRedWhite	Kholmogory	SwedishRedPolled	-0.00644562	1.70034e-05	-379.077	0
ModernAngler	EasternBelgianRedWhite	ModernDanishRed	-0.00554805	1.83787e-05	-301.874	0
ModernAngler	EasternBelgianRedWhite	NorwegianRed	-0.00579066	1.98077e-05	-292.344	0
EasternBelgianRedWhite	ModernAngler	PolishRed	-0.00317115	9.46969e-06	-334.874	0
PolishRed	EasternBelgianRedWhite	ModernAngler	-0.00303402	1.14889e-05	-264.083	0
HolsteinRed	EasternBelgianRedWhite	ModernAngler	-0.0032432	9.27515e-06	-349.666	0
EasternBelgianRedWhite	ModernAngler	SwedishRedPolled	-0.00570136	1.29734e-05	-439.465	0
SwedishRedPolled	EasternBelgianRedWhite	ModernAngler	-0.000419378	1.84882e-05	-22.6835	3.2596e-114
ModernDanishRed	EasternBelgianRedWhite	NorwegianRed	-0.00108088	9.84951e-06	-109.74	0
NorwegianRed	EasternBelgianRedWhite	ModernDanishRed	-0.000153397	1.00683e-05	-15.2356	1.02617e-52
EasternBelgianRedWhite	ModernDanishRed	PolishRed	-0.00318272	1.17507e-05	-270.854	0
PolishRed	EasternBelgianRedWhite	ModernDanishRed	-0.00302245	1.37086e-05	-220.478	0
HolsteinRed	EasternBelgianRedWhite	ModernDanishRed	-0.00688638	2.30587e-05	-298.646	0
EasternBelgianRedWhite	ModernDanishRed	SwedishRedPolled	-0.00633023	1.65207e-05	-383.171	0
EasternBelgianRedWhite	NorwegianRed	PolishRed	-0.00321585	1.20026e-05	-267.93	0
PolishRed	EasternBelgianRedWhite	NorwegianRed	-0.00298933	1.4018e-05	-213.249	0
HolsteinRed	EasternBelgianRedWhite	NorwegianRed	-0.00704199	2.39129e-05	-294.485	0
EasternBelgianRedWhite	NorwegianRed	SwedishRedPolled	-0.00635707	1.6906e-05	-376.025	0
EasternBelgianRedWhite	PolishRed	HolsteinRed	-0.00325992	8.33578e-06	-391.075	0
PolishRed	EasternBelgianRedWhite	HolsteinRed	-0.00294526	1.07483e-05	-274.02	0
EasternBelgianRedWhite	PolishRed	SwedishRedPolled	-0.00314491	3.698e-06	-850.435	0
PolishRed	EasternBelgianRedWhite	SwedishRedPolled	-0.00306027	5.43632e-06	-562.93	0
SwedishRedPolled	EasternBelgianRedWhite	PolishRed	-0.00297583	6.97182e-06	-426.837	0
EasternBelgianRedWhite	HolsteinRed	SwedishRedPolled	-0.00541482	1.13948e-05	-475.2	0
SwedishRedPolled	EasternBelgianRedWhite	HolsteinRed	-0.000705918	1.7066e-05	-41.364	0
ModernDanishRed	Kholmogory	ModernAngler	-0.000896065	4.13644e-06	-216.627	0
Kholmogory	ModernAngler	NorwegianRed	-0.000102915	8.16305e-06	-12.6074	9.61153e-37
NorwegianRed	Kholmogory	ModernAngler	-0.000535843	7.48136e-06	-71.6238	0
ModernAngler	Kholmogory	PolishRed	-0.00608576	2.11823e-05	-287.305	0
ModernAngler	Kholmogory	HolsteinRed	-0.00190256	6.21137e-06	-306.303	0
ModernAngler	Kholmogory	SwedishRedPolled	-0.00678866	2.40137e-05	-282.699	0
Kholmogory	ModernDanishRed	NorwegianRed	-0.000160707	7.84454e-06	-20.4865	1.42049e-93
ModernDanishRed	Kholmogory	NorwegianRed	-0.000756229	4.4266e-06	-170.837	0
NorwegianRed	Kholmogory	ModernDanishRed	-0.000478051	6.77559e-06	-70.5548	0
ModernDanishRed	Kholmogory	PolishRed	-0.0014222	1.14503e-05	-124.207	0
ModernDanishRed	Kholmogory	HolsteinRed	-0.000893751	6.61409e-06	-135.128	0
ModernDanishRed	Kholmogory	SwedishRedPolled	-0.0015078	1.21909e-05	-123.683	0
NorwegianRed	Kholmogory	PolishRed	-0.000786245	1.33889e-05	-58.7237	0
Kholmogory	NorwegianRed	HolsteinRed	-0.000192227	8.62591e-06	-22.2849	2.58862e-110
NorwegianRed	Kholmogory	HolsteinRed	-0.00044653	9.59982e-06	-46.5144	0
NorwegianRed	Kholmogory	SwedishRedPolled	-0.000878132	1.42622e-05	-61.5706	0
HolsteinRed	Kholmogory	PolishRed	-0.00733764	2.50695e-05	-292.692	0
PolishRed	Kholmogory	SwedishRedPolled	-0.00629338	1.80936e-05	-347.823	0
HolsteinRed	Kholmogory	SwedishRedPolled	-0.00841584	2.89843e-05	-290.358	0
ModernDanishRed	ModernAngler	NorwegianRed	-0.000838272	3.94267e-06	-212.615	0
NorwegianRed	ModernAngler	ModernDanishRed	-0.000396007	6.102e-06	-64.8979	0
ModernAngler	ModernDanishRed	PolishRed	-0.00555962	1.84273e-05	-301.707	0
ModernAngler	ModernDanishRed	HolsteinRed	-0.00190487	4.87141e-06	-391.032	0
ModernAngler	ModernDanishRed	SwedishRedPolled	-0.00617692	2.09817e-05	-294.395	0
ModernAngler	NorwegianRed	PolishRed	-0.00583536	1.98877e-05	-293.415	0
ModernAngler	NorwegianRed	HolsteinRed	-0.00199187	5.78117e-06	-344.545	0
ModernAngler	NorwegianRed	SwedishRedPolled	-0.00644637	2.25161e-05	-286.301	0
HolsteinRed	ModernAngler	PolishRed	-0.00315444	9.60635e-06	-328.37	0
PolishRed	ModernAngler	SwedishRedPolled	-0.00559048	1.40962e-05	-396.594	0
SwedishRedPolled	ModernAngler	PolishRed	-0.000445622	1.83651e-05	-24.2646	2.3187e-130
HolsteinRed	ModernAngler	SwedishRedPolled	-0.00352974	1.08812e-05	-324.389	0
ModernDanishRed	NorwegianRed	PolishRed	-0.00111401	9.67277e-06	-115.169	0
NorwegianRed	ModernDanishRed	PolishRed	-0.000120273	1.0138e-05	-11.8636	9.14685e-33
ModernDanishRed	NorwegianRed	HolsteinRed	-0.000925272	5.14911e-06	-179.696	0
NorwegianRed	ModernDanishRed	HolsteinRed	-0.000309008	7.15336e-06	-43.1976	0
ModernDanishRed	NorwegianRed	SwedishRedPolled	-0.00110772	1.05524e-05	-104.973	0
NorwegianRed	ModernDanishRed	SwedishRedPolled	-0.000126559	1.06946e-05	-11.8339	1.3037e-32
HolsteinRed	ModernDanishRed	PolishRed	-0.00680919	2.31385e-05	-294.28	0
PolishRed	ModernDanishRed	SwedishRedPolled	-0.00620778	1.76036e-05	-352.643	0
HolsteinRed	ModernDanishRed	SwedishRedPolled	-0.00780179	2.68855e-05	-290.186	0
HolsteinRed	NorwegianRed	PolishRed	-0.00699792	2.40436e-05	-291.051	0
PolishRed	NorwegianRed	SwedishRedPolled	-0.00620149	1.79335e-05	-345.805	0
HolsteinRed	NorwegianRed	SwedishRedPolled	-0.00798424	2.78765e-05	-286.414	0
PolishRed	HolsteinRed	SwedishRedPolled	-0.00521518	1.25797e-05	-414.57	0
SwedishRedPolled	PolishRed	HolsteinRed	-0.000820926	1.66398e-05	-49.3352	0

## Sheet: TableS4
Table S4 - Diversity analysis summary. Number of samples (n), nucleotide diversity (πtotal), observed heterozygosity (Ho), expected heterozygosity (He), excess of homosigosity (FHom), average count and lenght of Runs of Homozygosity (RoH), genomic inbreeding (FRoH) based on RoHs with minmum lenght > 50 Kb, 100 Kb, 1 Mb, 2 Mb, and 4 Mb, and Fst for 69 taurine breeds. Numbers in parentheses refer t…
Breed description			Genetic diversity (%)					Genomic inbreeding								Fst
Breed	n	Number of segregating variants	πTotMean	πTotMedian	Average Ho	Average He	P-value Ho x He	Average FHom (%)	Average RoH count	Average RoH length (Kb)	Average FRoH (%)
											> 50 Kb	> 100 Kb	> 1 Mb	> 2 Mb	> 4 Mb
DSN	302	16740857	0.1506 (01365)	0.1012	9.4 (0.4)	9.4 (0.0)	1	2.7 (2.7)	2139.6 (79.9)	185.93 (32.39)	16.0 (2.8)	12.7 (2.9)	4.8 (2.5)	2.9 (1.9)	1.1 (1.0)
Modern Danish Red	28	14809110	0.1526 (0.1359)	0.1036	10.3 (0.5)	10.8 (0.0)	0.994496	5.2 (3.8)	2196.5 (54.3)	156.75 (39.21)	13.8 (3.5)	10.7 (3.6)	2.2 (3.2)	1.5 (2.5)	0.8 (1.6)	0.0613201
Kholmogory	30	15850775	0.1569 (0.1388)	0.1075	10.7 (0.5)	11.2 (0.0)	0.96267	5.0 (3.0)	2154.7 (77.0)	191.48 (25.33)	16.6 (2.3)	13.5 (2.4)	4.7 (2.2)	2.7 (1.9)	1.1 (1.1)	0.0631428
Red White Dual Purpose	42	14911266	0.1488 (0.1366)	0.0993	10.3 (0.5)	10.6 (0.0)	0.943053	3.6 (3.5)	2214.4 (40.8)	192.71 (27.56)	17.1 (2.4)	13.9 (2.5)	5.1 (2.3)	3.3 (1.9)	1.5 (1.3)	0.0689136
Holstein	150	16494819	0.1469 (0.1354)	0.0978	10.0 (1.0)	10.4 (0.1)	1.28153e-07	6.4 (7.0)	2094.9 (123.5)	234.42 (45.62)	19.7 (3.8)	16.7 (3.9)	8.2 (3.5)	5.4 (2.8)	2.5 (1.7)	0.0691537
Charolais	30	17670562	0.1609 (0.1391)	0.1124	10.9 (0.9)	11.5 (0.0)	0.0839634	7.0 (5.1)	2152.7 (149.6)	194.69 (52.94)	16.8 (4.5)	13.8 (4.6)	5.1 (4.1)	3.3 (3.6)	1.5 (2.3)	0.0700252
Norwegian Red	29	13937301	0.1493 (0.1375)	0.0993	10.4 (0.7)	10.6 (0.0)	0.019114	4.6 (5.0)	2151.1 (215.2)	207.81 (27.93)	18.1 (3.2)	15.0 (3.1)	6.5 (2.2)	4.3 (1.7)	1.9 (1.1)	0.0742319
Swedish Red	30	13977673	0.1488 (0.1372)	0.099	10.2 (0.5)	10.6 (0.0)	0.842796	4.2 (4.4)	2223.7 (65.7)	205.51 (46.38)	18.3 (3.7)	15.2 (3.9)	6.2 (3.8)	4.1 (3.1)	1.8 (2.1)	0.0762571
Gelbvieh	30	15361366	0.1554 (0.1375)	0.1067	10.9 (0.5)	11.1 (0.0)	0.511233	3.3 (2.8)	2162.3 (72.4)	180.97 (22.84)	15.7 (2.1)	12.5 (2.3)	4.4 (1.8)	2.8 (1.5)	1.2 (1.0)	0.0829025
Limousin	30	15120157	0.1548 (0.1394)	0.1049	10.6 (0.6)	11.0 (0.1)	0.812877	4.3 (4.4)	2323.9 (81.4)	179.31 (22.87)	16.7 (2.2)	13.5 (2.3)	3.3 (2.0)	1.8 (1.7)	0.7 (1.0)	0.0832341
Ayrshire Finnish	30	13671274	0.1468 (0.1370)	0.0968	10.1 (0.6)	10.4 (0.0)	0.524153	5.0 (3.3)	2238.5 (59.1)	211.59 (30.59)	19.0 (2.8)	15.9 (3.0)	7.0 (2.5)	4.6 (2.0)	1.9 (1.3)	0.0836581
Simmental	30	15624383	0.1559 (0.1395)	0.1063	10.6 (0.6)	11.1 (0.0)	0.941763	5.4 (4.3)	2192.0 (80.9)	209.49 (42.75)	18.4 (3.7)	15.2 (3.9)	6.3 (3.4)	3.6 (2.5)	1.3 (1.2)	0.0846546
Original Braunvieh	30	15388125	0.1570 (0.1394)	0.1075	10.9 (0.5)	11.2 (0.0)	0.764539	4.1 (2.6)	2177.0 (79.1)	184.08 (23.54)	16.1 (2.3)	12.8 (2.4)	4.6 (1.8)	2.7 (1.4)	1.0 (0.9)	0.0852316
Fleckvieh	30	14643623	0.1514 (0.1375)	0.1026	10.3 (0.4)	10.8 (0.0)	0.997758	4.5 (3.0)	2245.0 (70.5)	194.42 (19.49)	17.5 (1.8)	14.4 (1.8)	4.6 (1.7)	2.6 (1.3)	1.0 (0.9)	0.0922102
Blonded Aquitaine	30	14254653	0.1515 (0.1383)	0.1019	10.6 (0.8)	10.8 (0.0)	2.8914e-13	4.6 (6.2)	2306.7 (83.8)	186.64 (73.82)	17.2 (6.2)	13.9 (6.4)	4.2 (5.9)	2.7 (4.8)	1.3 (3.2)	0.0944021
Hereford	30	14754432	0.1447 (0.1338)	0.0964	9.4 (0.8)	10.3 (0.0)	0.729536	9.8 (7.1)	2282.1 (95.4)	285.42 (81.77)	25.9 (6.3)	22.9 (6.5)	12.9 (6.6)	8.6 (5.5)	3.8 (3.5)	0.0964257
Angus	30	13250425	0.1427 (0.1359)	0.0932	9.7 (0.7)	10.2 (0.1)	0.548881	5.5 (5.9)	2290.1 (102.3)	251.43 (32.05)	23.1 (2.8)	19.9 (3.0)	9.6 (3.0)	5.5 (2.9)	1.7 (1.7)	0.099668
Normande	30	12895498	0.1429 (0.1356)	0.0937	10.1 (0.5)	10.2 (0.0)	9.99354e-11	3.1 (3.2)	2238.6 (76.8)	220.40 (31.56)	19.8 (2.9)	16.7 (3.1)	7.4 (2.5)	4.8 (2.2)	2.0 (1.2)	0.104024
Montbeliarde	30	13510341	0.1468 (0.1370)	0.0974	10.3 (0.5)	10.5 (0.0)	0.00347749	3.7 (2.8)	2200.8 (75.1)	220.35 (39.23)	19.5 (3.4)	16.3 (3.6)	7.2 (3.3)	4.8 (2.6)	2.3 (1.4)	0.108878
Shorthorn	29	13706483	0.1408 (0.1342)	0.0926	9.9 (1.2)	10.0 (0.0)	2.79743e-44	8.5 (8.0)	2142.4 (102.1)	274.28 (90.36)	23.7 (8.5)	20.5 (8.8)	11.5 (7.4)	6.4 (5.3)	2.1 (2.2)	0.108978
Brown Swiss	30	14130515	0.1472 (0.1364)	0.0981	10.1 (1.5)	10.5 (0.1)	4.31067e-26	9.4 (10.7)	1978.3 (435.7)	264.67 (71.43)	21.5 (6.9)	18.7 (6.7)	10.7 (5.4)	7.7 (4.7)	4.0 (3.2)	0.113809
Jersey	30	12008074	0.1356 (0.1337)	0.0871	9.2 (0.6)	9.7 (0.0)	0.786481	5.9 (4.5)	2287.3 (125.7)	311.83 (57.43)	28.5 (4.4)	25.5 (4.6)	14.4 (5.0)	8.8 (4.4)	3.7 (2.8)	0.137962
Yakut	30	15799914	0.1689 (0.1475)	0.12	11.3 (1.0)	11.9 (0.5)	0.690314	6.3 (4.8)	2221.3 (104.8)	294.58 (47.36)	26.3 (4.2)	23.5 (4.3)	11.5 (3.9)	6.5 (3.1)	2.7 (1.7)	0.175395
Wagyu	28	12811572	0.1412 (0.1353)	0.0918	9.7 (0.4)	10.1 (0.0)	0.931158	4.2 (3.4)	2556.3 (141.2)	277.15 (40.35)	28.3 (3.1)	25.3 (3.3)	10.9 (3.4)	7.2 (3.1)	3.6 (2.0)	0.175664
	1118

## Sheet: TableS5
Table S5 - Pearson correlation between diversity and inbreeding measures. * p<0.1, **p<0.05, *** p<0.01
	Number of segregating variants	n	πTotMean	Average Ho	Average He	Average FHom	Average RoH count	Average RoH length (Kb)	Average FRoH > 50 Kb	Average FRoH > 100 Kb	Average FRoH > 1 Mb	Average FRoH > 2 Mb	Average FRoH > 4 Mb
Number of segregating variants	1.0***	0.43**	0.75***	0.49**	0.51**	0.05	-0.44**	-0.44**	-0.51**	-0.51**	-0.47**	-0.48**	-0.43**
n	0.43**	1.0***	-0.02	-0.36*	-0.46**	-0.23	-0.25	-0.15	-0.19	-0.19	-0.13	-0.12	-0.12
πTotMean	0.75***	-0.02	1.0***	0.87***	0.88***	-0.12	-0.26	-0.43**	-0.46**	-0.45**	-0.5**	-0.53***	-0.49**
Average Ho	0.49**	-0.36*	0.87***	1.0***	0.94***	-0.19	-0.22	-0.46**	-0.48**	-0.47**	-0.52***	-0.55***	-0.5**
Average He	0.51**	-0.46**	0.88***	0.94***	1.0***	0.02	-0.15	-0.31	-0.33	-0.32	-0.38*	-0.41**	-0.35*
Average FHom	0.05	-0.23	-0.12	-0.19	0.02	1.0***	-0.29	0.58***	0.47**	0.48**	0.6***	0.62***	0.59***
Average RoH count	-0.44**	-0.25	-0.26	-0.22	-0.15	-0.29	1.0***	0.19	0.42**	0.41**	0.15	0.12	0.11
Average RoH length (Kb)	-0.44**	-0.15	-0.43**	-0.46**	-0.31	0.58***	0.19	1.0***	0.97***	0.97***	0.99***	0.96***	0.88***
Average FRoH > 50 Kb	-0.51**	-0.19	-0.46**	-0.48**	-0.33	0.47**	0.42**	0.97***	1.0***	1.0***	0.95***	0.92***	0.85***
Average FRoH > 100 Kb	-0.51**	-0.19	-0.45**	-0.47**	-0.32	0.48**	0.41**	0.97***	1.0***	1.0***	0.95***	0.93***	0.85***
Average FRoH > 1 Mb	-0.47**	-0.13	-0.5**	-0.52***	-0.38*	0.6***	0.15	0.99***	0.95***	0.95***	1.0***	0.98***	0.89***
Average FRoH > 2 Mb	-0.48**	-0.12	-0.53***	-0.55***	-0.41**	0.62***	0.12	0.96***	0.92***	0.93***	0.98***	1.0***	0.96***
Average FRoH > 4 Mb	-0.43**	-0.12	-0.49**	-0.5**	-0.35*	0.59***	0.11	0.88***	0.85***	0.85***	0.89***	0.96***	1.0***

## Sheet: TableS6
Table S6 - Mean (πChrMean), median (πChrMedian), and standard deviation of nucleotide diversity per chromosome per breed
Chro	DSN			Angus			Blonded Aquitaine			Shorthorn			Brown Swiss			Original Braunvieh			Red White Dual Purpose			Charolais			Gelbvieh			Hereford			Holstein			Jersey			Kholmogory			Limousin			Yakut			Montbeliarde			Normande
	Mean	Median	St. dev.	Mean	Median	St. dev.	Mean	Median	St. dev.	Mean	Median	St. dev.	Mean	Median	St. dev.	Mean	Median	St. dev.	Mean	Median	St. dev.	Mean	Median	St. dev.	Mean	Median	St. dev.	Mean	Median	St. dev.	Mean	Median	St. dev.	Mean	Median	St. dev.	Mean	Median	St. dev.	Mean	Median	St. dev.	Mean	Median	St. dev.	Mean	Median	St. dev.	Mean
1	0.00152822	0.00105242	0.00131621	0.00142017	0.000945338	0.00129743	0.0015194	0.00103783	0.00133227	0.0013869	0.000934483	0.00125564	0.00152954	0.00104088	0.0013402	0.00159314	0.00110073	0.00136373	0.00152966	0.00104104	0.00132132	0.00162483	0.00115688	0.0013426	0.00158351	0.00110006	0.00134029	0.0014646	0.000982206	0.00132229	0.0014843	0.00101283	0.00130261	0.00131039	0.000833164	0.00128999	0.00156162	0.0010812	0.00134654	0.00154682	0.00105126	0.00134471	0.00168003	0.00121311	0.00143426	0.00145147	0.000965309	0.00131116	0.00147591
2	0.00145078	0.000993846	0.00124514	0.00138198	0.0009177	0.00123393	0.001371	0.000924972	0.00122041	0.00138676	0.000937931	0.00122785	0.00142366	0.000971277	0.00123899	0.00149397	0.00105411	0.00123766	0.00143438	0.000974065	0.00124827	0.00155822	0.0011274	0.00125099	0.00145104	0.00101209	0.00122014	0.00135497	0.000919762	0.00121045	0.00138308	0.000926408	0.00122106	0.0012454	0.000821461	0.00118163	0.0014748	0.00101582	0.00126671	0.00139255	0.00094022	0.00123149	0.0015301	0.00106192	0.00131155	0.0013868	0.00093079	0.00123487	0.00136241
3	0.00143379	0.000968351	0.00128331	0.00132167	0.000871628	0.0012144	0.00143618	0.000964796	0.00126956	0.0013681	0.00091646	0.00126671	0.00143696	0.000976588	0.00127736	0.00147494	0.00101147	0.00128252	0.00140322	0.000937457	0.0012984	0.00157088	0.00111201	0.00130843	0.00148421	0.00103099	0.00127262	0.00135233	0.000899437	0.00125849	0.00140991	0.000941816	0.0012633	0.00120269	0.000772881	0.00119088	0.00150463	0.00103209	0.00130687	0.00147395	0.00101173	0.00126899	0.00156667	0.00111979	0.00130832	0.00137904	0.000925819	0.00127412	0.00140062
4	0.00155432	0.00101775	0.00154466	0.00145373	0.000906637	0.00163202	0.00158247	0.00104623	0.00163352	0.0013908	0.000891756	0.00140899	0.001488	0.000955296	0.00155015	0.00162523	0.00107774	0.00153685	0.0015394	0.000991508	0.00159575	0.00163855	0.00110898	0.00149945	0.00159298	0.00107147	0.0015272	0.00147552	0.00095466	0.00149042	0.0015303	0.000982606	0.00164178	0.00139425	0.000873896	0.00139859	0.00159012	0.00104342	0.00157579	0.00162145	0.00109842	0.00159828	0.00182042	0.0013093	0.00179773	0.00151118	0.000978981	0.00163796	0.00150174
5	0.00145383	0.00096969	0.00130434	0.00133092	0.000845347	0.0013004	0.00147238	0.000992881	0.00133742	0.00134836	0.000888324	0.0012601	0.00135407	0.000891951	0.0012872	0.00153494	0.00105593	0.00135705	0.00142643	0.000961159	0.00128429	0.00151718	0.00103955	0.00135755	0.00153519	0.00107182	0.00131518	0.00142141	0.000949718	0.00129178	0.00143282	0.000947377	0.00130567	0.00132438	0.000862825	0.00129093	0.00148382	0.00100234	0.00132485	0.00153713	0.00106559	0.00134181	0.00154792	0.00104355	0.00139913	0.00144284	0.000967062	0.0012999	0.00124167
6	0.00160516	0.00112463	0.00131484	0.00150834	0.00101336	0.00131935	0.00162421	0.00112683	0.00133946	0.00148886	0.00102143	0.00130309	0.00137394	0.000911297	0.00125411	0.00161397	0.00113432	0.00133596	0.00156653	0.00107782	0.00130713	0.00172532	0.00126381	0.00131956	0.00161982	0.00114632	0.00134126	0.00150602	0.00102394	0.00130103	0.00157633	0.00108377	0.00131861	0.00142056	0.000916547	0.00132164	0.0016279	0.00116309	0.00131741	0.00165971	0.00117622	0.00134924	0.00172318	0.00128505	0.00142026	0.0015418	0.00105606	0.00134306	0.00145104
7	0.00148679	0.000991863	0.00139457	0.00137021	0.000903107	0.00132952	0.0014427	0.000964855	0.0013637	0.00130391	0.000859407	0.00129734	0.00147412	0.000965127	0.00138719	0.00154444	0.00103896	0.00141934	0.00147107	0.000972002	0.00139753	0.00153603	0.00105508	0.00138823	0.00150037	0.00100629	0.0013928	0.00140589	0.000933503	0.00133247	0.00139169	0.000908719	0.00133317	0.00123881	0.000778678	0.00128854	0.00154228	0.00106001	0.00138744	0.00148356	0.000977936	0.00138191	0.00158042	0.00107339	0.00148216	0.00144846	0.000970465	0.00135041	0.00139535
8	0.00135785	0.000919384	0.00118864	0.00129882	0.000871584	0.00116468	0.00142773	0.000986525	0.00120818	0.00136636	0.000929368	0.00120453	0.00142853	0.000983237	0.00122254	0.00144847	0.00101009	0.00122185	0.0013866	0.000938541	0.00121051	0.00144975	0.00102001	0.00120345	0.00142992	0.00100016	0.00119856	0.00134009	0.000905537	0.00117769	0.00135734	0.000925182	0.00117589	0.00126893	0.000850156	0.00116748	0.00146143	0.00101069	0.00123156	0.00143086	0.000992824	0.00121919	0.00162078	0.00117284	0.00132411	0.00135451	0.000912455	0.00120937	0.00134979
9	0.001456	0.000963877	0.00131565	0.00142955	0.000934955	0.00131755	0.00148492	0.00098451	0.00133373	0.00138409	0.00089903	0.00129696	0.00148013	0.000980951	0.00132636	0.00152006	0.00101316	0.00132775	0.00144354	0.000943762	0.00131347	0.00158884	0.00110104	0.00134548	0.00153825	0.00103814	0.0013391	0.0013993	0.00091578	0.00128798	0.00146249	0.00095738	0.00131997	0.00133509	0.000841018	0.00129892	0.00157237	0.00108248	0.00132892	0.00152695	0.00102989	0.00133867	0.00159407	0.00107212	0.00141896	0.00135749	0.000876782	0.00128865	0.00139855
10	0.00151288	0.000987777	0.00151716	0.00149149	0.000944633	0.0015499	0.00149999	0.000962712	0.00157332	0.00144163	0.000920911	0.00152495	0.00148864	0.000965112	0.00153331	0.0015713	0.00102461	0.00161705	0.00148137	0.000960313	0.00152244	0.00156161	0.00101932	0.00157379	0.00158121	0.00104237	0.00157804	0.00146383	0.000949129	0.0015036	0.00144323	0.000938077	0.00147438	0.00140386	0.000870791	0.00153624	0.00157487	0.00103688	0.00156041	0.00154057	0.000993955	0.00158024	0.00168224	0.00114697	0.00163401	0.00146186	0.000927928	0.00156164	0.00142756
11	0.0014316	0.000981378	0.00124126	0.00131248	0.000853136	0.00121162	0.00138878	0.000925621	0.00123738	0.00128091	0.000840936	0.00119173	0.00133933	0.000902086	0.0012105	0.00142906	0.000984963	0.00124488	0.0013859	0.000941986	0.00122464	0.00151491	0.00106811	0.00125493	0.00144217	0.000998661	0.00123579	0.00139664	0.000941269	0.00122508	0.00140265	0.000953418	0.00122804	0.00129094	0.000854399	0.00118979	0.00153083	0.0010933	0.00124833	0.00147608	0.000995691	0.00127034	0.00166749	0.0012165	0.00135133	0.00136855	0.000920158	0.0012242	0.00135355
12	0.00160297	0.00105979	0.001517	0.00153223	0.000981233	0.00153024	0.00158668	0.00104944	0.00154573	0.00147174	0.000928224	0.00149023	0.00148432	0.000959727	0.0014663	0.00162735	0.00109605	0.00154011	0.00163626	0.00108122	0.00153533	0.00165599	0.0011096	0.00155122	0.00160068	0.00106763	0.00155444	0.00152274	0.000996279	0.00145117	0.00161262	0.00105448	0.00154968	0.00153678	0.000972483	0.00160101	0.00165399	0.00112264	0.00155417	0.00164069	0.00108387	0.00158832	0.00183625	0.00131813	0.00163233	0.00149486	0.000945706	0.00149576	0.00159169
13	0.00138489	0.000939144	0.00122339	0.00125232	0.000810676	0.00119942	0.00141752	0.000974128	0.00123916	0.00120973	0.000794737	0.00118786	0.00133613	0.000898893	0.00121683	0.00143566	0.000989661	0.00125044	0.00134593	0.000910116	0.00121872	0.00146506	0.00102679	0.0012372	0.0014467	0.000991299	0.00124687	0.00131501	0.000888079	0.00117748	0.00130319	0.000882544	0.00116206	0.00117628	0.000771299	0.00113707	0.00141435	0.000964043	0.00124189	0.00143909	0.00099868	0.00123657	0.00169429	0.00123903	0.00137543	0.00140408	0.000951921	0.00124833	0.00129628
14	0.00143195	0.000976338	0.00125621	0.00133237	0.000884459	0.00124245	0.0014489	0.000987024	0.00127715	0.00134826	0.000888022	0.00125296	0.00139005	0.00095906	0.00121291	0.00152812	0.00106872	0.00127407	0.00143894	0.000977094	0.00126056	0.00149094	0.00104335	0.00129147	0.00157901	0.00115614	0.00124136	0.00143213	0.000990608	0.00122502	0.00139104	0.000941812	0.00124251	0.00137967	0.000913785	0.00126405	0.00158625	0.00114853	0.00127513	0.00148246	0.00102751	0.00128951	0.00182689	0.00141206	0.00143011	0.0014926	0.00102373	0.00126808	0.00135649
15	0.00162233	0.00105177	0.00158335	0.0015273	0.000971106	0.00157828	0.00162676	0.00107283	0.00159346	0.00151999	0.000972875	0.00158118	0.00163288	0.00104697	0.00160228	0.00171456	0.00117022	0.00160093	0.00153491	0.000975909	0.00150725	0.00177748	0.00119752	0.0016631	0.0016703	0.00111947	0.00161263	0.00155678	0.00104229	0.00147018	0.00162015	0.00105053	0.00159154	0.00148503	0.000911587	0.00159992	0.00164289	0.00109363	0.00155411	0.00171659	0.00111394	0.00167954	0.00188291	0.00136378	0.00170061	0.00166155	0.00108398	0.00158745	0.00151561
16	0.00147266	0.000974249	0.00133125	0.00147758	0.000966973	0.00138663	0.00155495	0.00104548	0.00137442	0.00141173	0.000918693	0.00135353	0.00140738	0.000915975	0.00133805	0.00161753	0.00110582	0.00142161	0.0014444	0.000943992	0.00133147	0.00160848	0.00112011	0.00139006	0.00153145	0.00102438	0.00137057	0.00141494	0.000920477	0.00134508	0.0013986	0.000905417	0.00130423	0.00140136	0.000877994	0.00134848	0.00153435	0.00102292	0.00136377	0.00153744	0.00102795	0.0013772	0.00155832	0.00105348	0.0013902	0.00143278	0.000926236	0.001379	0.00143033
17	0.00156473	0.00106196	0.00133865	0.00150637	0.000991121	0.00133846	0.00154104	0.0010435	0.00134431	0.0015424	0.00105826	0.0013516	0.00156085	0.00106814	0.00136592	0.00163702	0.00112959	0.00138617	0.00157734	0.00107582	0.00135177	0.00166027	0.00116737	0.00136041	0.00161246	0.0011012	0.00138161	0.00148838	0.0010052	0.00130693	0.00154332	0.00104494	0.00132985	0.00148077	0.000967235	0.00134647	0.00162925	0.00113242	0.00135881	0.00161169	0.00109962	0.0013723	0.00171372	0.00121494	0.00145566	0.00150651	0.00100273	0.00134014	0.00148339
18	0.00146438	0.000967638	0.00144698	0.00140516	0.000898306	0.00142707	0.00150915	0.0009923	0.00147979	0.00136085	0.000859407	0.00139393	0.00148425	0.000983403	0.00145268	0.00155337	0.0010438	0.00151101	0.00147037	0.000954157	0.00147835	0.00157953	0.00107607	0.00146937	0.00153591	0.0010284	0.00148395	0.00139831	0.00089777	0.00143101	0.00146795	0.000979235	0.00143536	0.00136375	0.000865932	0.00144696	0.00155956	0.00106186	0.00147503	0.0015592	0.00104572	0.00149584	0.00167758	0.00115666	0.00159816	0.00143814	0.000929693	0.00145979	0.0013931
19	0.0014089	0.000955362	0.00127477	0.0013234	0.000885231	0.00121931	0.00144935	0.00098159	0.00130421	0.00133561	0.000892619	0.00126104	0.0013576	0.0009025	0.00125817	0.00146964	0.000976664	0.00135192	0.00140872	0.00095058	0.00128394	0.00149472	0.00104433	0.00131166	0.00142369	0.000998281	0.00125806	0.00137964	0.000934488	0.00127118	0.0013503	0.000907018	0.00123055	0.00130303	0.000834576	0.00129134	0.00140783	0.000954899	0.00127545	0.00144495	0.000978521	0.0012829	0.00158013	0.00115277	0.00131673	0.00130871	0.000860734	0.00124966	0.00136048
20	0.00157956	0.00107834	0.0013398	0.00150104	0.000999262	0.00132847	0.00158835	0.00110948	0.00132242	0.00154906	0.00103097	0.00135527	0.00159167	0.00108558	0.00136825	0.00167475	0.00115525	0.00137247	0.00152238	0.00103925	0.00132015	0.00167268	0.00119904	0.00135186	0.00160518	0.00111686	0.0013371	0.00151356	0.00102241	0.00132625	0.00148527	0.000997482	0.00129897	0.00133969	0.000859951	0.00129529	0.0016432	0.0011571	0.00135116	0.00159041	0.00109698	0.0013321	0.00162688	0.00115266	0.00137254	0.00153399	0.00105914	0.00130373	0.00148887
21	0.00141131	0.000916833	0.00131707	0.00131568	0.000860888	0.0012517	0.00147505	0.000974475	0.00137169	0.00138829	0.000920962	0.00130266	0.00138487	0.000900417	0.00130425	0.0014372	0.000955122	0.00131345	0.00140077	0.000912952	0.00129991	0.00154058	0.00104595	0.00137302	0.00147566	0.000990188	0.00133219	0.00135506	0.000886417	0.00129585	0.00137696	0.000902769	0.00129665	0.00128437	0.000826864	0.00127084	0.0014741	0.000977061	0.00133303	0.00141781	0.000925206	0.00132674	0.00164465	0.00113011	0.00143948	0.00141988	0.000917958	0.00131942	0.00133896
22	0.0013418	0.000925644	0.00115921	0.00128944	0.00087779	0.0011572	0.00137776	0.000938347	0.0011988	0.0012065	0.000823513	0.00110361	0.00131195	0.000914015	0.00116063	0.00146074	0.0010465	0.00120168	0.00133664	0.000905852	0.00117222	0.00145389	0.00102458	0.00120761	0.00144281	0.00102175	0.00120432	0.00130952	0.00088158	0.00115919	0.00131093	0.000892926	0.00116813	0.00118547	0.000784915	0.00112408	0.00140201	0.000976931	0.00119878	0.00143698	0.00101994	0.00119333	0.00164076	0.00124866	0.00128182	0.00136485	0.00094322	0.00118745	0.00130425
23	0.00192414	0.00130035	0.00186859	0.00187361	0.00120342	0.00189507	0.00192079	0.00128856	0.00191308	0.00186333	0.0011284	0.00203296	0.00195745	0.00133702	0.00190947	0.00200748	0.00139201	0.00192676	0.0019535	0.00132772	0.0019025	0.00211258	0.00149486	0.00192735	0.00193072	0.0013187	0.00184609	0.00185551	0.00121465	0.00186103	0.00186063	0.00123544	0.00181768	0.00178281	0.00115083	0.00186124	0.00210143	0.00145295	0.00197849	0.00196265	0.00131965	0.00194619	0.00223834	0.00176809	0.00190071	0.00185789	0.0012168	0.00187759	0.0019017
24	0.00153405	0.00102222	0.00132434	0.0014641	0.000963446	0.00130961	0.00154792	0.00106088	0.00130156	0.00139428	0.000909619	0.00127489	0.00153341	0.00104701	0.00131457	0.00161043	0.00114531	0.00130786	0.00151446	0.00102356	0.00128897	0.00167423	0.00119362	0.00133272	0.00156164	0.00108169	0.00127441	0.00145168	0.000968792	0.00128336	0.00149998	0.000998263	0.00130342	0.00135774	0.000877684	0.00125715	0.00161022	0.00112415	0.00131369	0.00159143	0.00110355	0.00131158	0.00173046	0.00124012	0.00142673	0.00152351	0.00102914	0.00130105	0.00145927
25	0.00157778	0.00111757	0.00133802	0.0015337	0.00107995	0.00133433	0.0015605	0.00112202	0.001311	0.00150379	0.00102371	0.00133131	0.00151426	0.00107099	0.0013088	0.00161411	0.00116701	0.00133172	0.00155517	0.00109844	0.00131963	0.00167682	0.00123035	0.00134162	0.00158724	0.00115043	0.00131094	0.00154843	0.0010665	0.00133878	0.00151144	0.00105676	0.00128905	0.00144653	0.000994632	0.00131877	0.00159491	0.00112746	0.00135027	0.00159897	0.00114471	0.00135044	0.00165543	0.00121178	0.00136676	0.0016002	0.00116483	0.00133022	0.00143388
26	0.00152497	0.00103009	0.00137219	0.00144226	0.000941186	0.00134612	0.00152009	0.00103247	0.00138056	0.0013665	0.000891327	0.00131731	0.00149621	0.00098148	0.00137608	0.00157718	0.00107543	0.00139397	0.00145003	0.000944302	0.00136392	0.00158271	0.00108802	0.00137889	0.0015623	0.001068	0.00135585	0.00146626	0.000969445	0.00133717	0.00143409	0.000962261	0.0013391	0.00147336	0.000963107	0.00137056	0.00159288	0.00109814	0.00139323	0.00151505	0.0010039	0.00137867	0.00161068	0.0011146	0.0014183	0.00147984	0.000971145	0.00135704	0.00128377
27	0.00165023	0.00114606	0.00139921	0.00156503	0.0010456	0.00139953	0.00169534	0.00118158	0.00143393	0.00157343	0.00103848	0.00142662	0.00159129	0.00107754	0.00140369	0.00171821	0.00121166	0.00144159	0.00157618	0.00107267	0.00135781	0.00174329	0.00125452	0.0014271	0.00172266	0.0012009	0.00145878	0.00159861	0.00110052	0.00138642	0.00164911	0.00115331	0.0013753	0.00143432	0.000954984	0.00132341	0.00176339	0.00126945	0.00144546	0.0017054	0.00118011	0.00143011	0.0018527	0.00136747	0.00151563	0.00163093	0.00111439	0.00142401	0.0015739
28	0.00159199	0.00110637	0.00132104	0.00155901	0.00106542	0.00132363	0.0015672	0.00108533	0.0013162	0.00154389	0.00108982	0.00130746	0.00160028	0.00109214	0.00137536	0.00167765	0.001181	0.00135262	0.00164508	0.00115025	0.00135658	0.00179539	0.00134433	0.00134809	0.00170956	0.00121964	0.00138521	0.00157593	0.00108838	0.00132781	0.00163033	0.00112769	0.00133947	0.00147759	0.000955169	0.00134591	0.00164696	0.00115694	0.00136368	0.00165032	0.0011491	0.00136365	0.00183044	0.00133193	0.00149445	0.00157056	0.00107319	0.00135897	0.00166389
29	0.00173625	0.0011814	0.00151607	0.00170375	0.0011758	0.00150658	0.00181751	0.00127448	0.00153659	0.00156743	0.0010444	0.00145354	0.00175386	0.00124481	0.0014792	0.00180893	0.00128079	0.00151572	0.00169295	0.0011379	0.00151175	0.00194404	0.00145168	0.00153995	0.00174404	0.00121945	0.00148719	0.00168513	0.00115189	0.00146798	0.00170848	0.00116818	0.00148825	0.00157176	0.00102181	0.00146755	0.00183097	0.00128903	0.00154268	0.00177275	0.00125196	0.00149952	0.00194983	0.0014301	0.00163564	0.0016989	0.00114912	0.00148839	0.00164094
[truncated: 23 more columns]

## Sheet: TableS7
Table S7: Windows with the highest FST values between DSN and Holstein. Genes in bold are located directly inside the 10 kb windows with the highest FSTs. All other genes are located ± 250 kb from the start and end positions of the 10kb windows with the highest FSTs. Consecutive windows displaying the same genes are shown together, this is the case for windows in BTA 1, 7, 8,10, and 16, whereof l…
Location	Variant count	Genes ± 250 kb	Candidates for
1 : 29,280,001 - 29,300,000	279	GBE1, ENSBTAG00000008359	Production (Crispim et al., 2015; Hamidi Hay and Roberts, 2017)
2 : 78,690,001 - 78,700,000	91	GYPC	Exterior (Lai et al., 2020), Milk (Marete et al., 2018), Production (Lu et al., 2013; Vanvanhossou et al., 2020)
2 : 84,980,001 - 84,990,000	88	HECW2, CCDC150	Exterior (Croué et al., 2019), Meat (Doran et al., 2014), Milk (Cai et al., 2020; Marete et al., 2018), Fertility (Galliou et al., 2020; Kiser et al., 2019b)
3 : 41,600,001 - 41,610,000	97	OLFM3, ENSBTAG00000051863	Exterior (Naderi et al., 2018), Health (Chen et al., 2020), Meat (Li et al., 2017), Milk (Russo et al., 2012), Fertility (Galliou et al., 2020)
7 : 41,060,001 - 41,080,000	346	GCSAML, OR2C3, OR2C3B, OR2G2, OR2G3, OR2G27, OR2W3, OR2W3D, OR2AO1, OR2T54, OR5AE3, OR5AE4, OR6F1, OR6AA1, OR6AN1, OR9E2, OR11L1, OR14P2, TRIM58, ENSBTAG00000030735	Exterior (Weller et al., 2018), Meat (McClure et al., 2010), Milk (Daetwyler et al., 2008; Marete et al., 2018), Production (McClure et al., 2010)
8 : 110,900,001 - 110,920,000	265	DCDC2C, GSN, STOM, ALLC, COLEC11, RPS7, RNASEH1, ADI1, TRAPPC12, EIPR1, ENSBTAG00000049154	Meat (McClure et al., 2012)
10 : 38,480,001 - 38,500,000	206	UBR1, TMEM62, CCNDBP1, EPB42, ENSBTAG00000046363	Exterior (Cole et al., 2011), Health (Cole et al., 2011), Meat (Doran et al., 2014; McClure et al., 2010; Nalaila et al., 2012), Milk (Meredith et al., 2012; Olsen et al., 2017), Production (Cole et al., 2011; Lu et al., 2013), Fertility (Cobanoglu et al., 2005; Galliou et al., 2020; McClure et al., 2010; Melo et al., 2019, 2018; Parker Gaddis et al., 2016)
10 : 55,600,001 - 55,610,000	177	UNC13C	Health (Lipkin et al., 2016), Milk (Marete et al., 2018), Production (Lu et al., 2013), Fertility (Kiser et al., 2019b; Liu et al., 2017)
16 : 9,880,001 - 9,890,000	143		Meat (Doran et al., 2014; Macneil and Grosz, 2002), Production (Lu et al., 2013), Fertility (Kiser et al., 2019a)
16 : 9,890,001- 9,900,000	154		Meat (Doran et al., 2014; Macneil and Grosz, 2002), Milk (Buitenhuis et al., 2015), Production (Lu et al., 2013), Fertility (Kiser et al., 2019a)
16 : 9,900,001- 9,920,000	478		Exterior (Gutiérrez-Gil et al., 2009), Meat (Doran et al., 2014; Macneil and Grosz, 2002), Milk (Buitenhuis et al., 2015), Production (Lu et al., 2013), Fertility (Kiser et al., 2019a)
16 : 78,510,001 - 78,520,000	105		Meat (McClure et al., 2010), Production (McClure et al., 2010), Fertility (Keogh et al., 2021)
20 : 21,240,001 - 21,250,000	159		Exterior (Ashwell et al., 2005), Health (Ashwell et al., 2004), Meat (Santana et al., 2015), Milk (Meredith et al., 2012; Viitala et al., 2006), Fertility (Höglund et al., 2012)
20 : 21,370,001 - 21,380,000	115		Exterior (Ashwell et al., 2005), Health (Ashwell et al., 2004), Milk (Meredith et al., 2012; Viitala et al., 2006), Fertility (Höglund et al., 2012)
20 : 27,500,001 - 27,510,000	77	ISL1	Exterior (Ashwell et al., 2005; Pausch et al., 2016; Raven et al., 2014; Tribout et al., 2020), Health (Ashwell et al., 2004), Meat (Allais et al., 2014; Mateescu et al., 2017), Milk (Bagnato et al., 2008; Jiang et al., 2019; Meredith et al., 2012; Plante et al., 2001; Van Den Berg et al., 2020; Viitala et al., 2006), Production (McClure et al., 2010; Nayeri et al., 2017; Seabury et al., 2017)
20 : 28,610,001 - 28,620,000	119	PARP8, EMB	Meat (Doran et al., 2014), Milk (Jiang et al., 2019; Kadri et al., 2015; Meredith et al., 2012; Nayeri et al., 2016; Ning et al., 2017; Plante et al., 2001; Pryce et al., 2010a; Van Den Berg et al., 2020), Production (McClure et al., 2010)
20 : 37,390,001 - 37,400,000	101	CPLANE1, NIPBL, ENSBTAG00000050782, SLC1A3	Exterior (Huson et al., 2014), Health (Jiang et al., 2019; Neupane et al., 2018), Meat (Doran et al., 2014), Milk (Buitenhuis et al., 2016; Chamberlain et al., 2012; Jiang et al., 2019, 2014, 2010; Meredith et al., 2012; Nayeri et al., 2016; Ning et al., 2017; Pryce et al., 2010a, 2010b; Van Den Berg et al., 2020; Viitala et al., 2006), Production (Kolbehdari et al., 2008; Nkrumah et al., 2007), …
22 : 52,820,001 - 52,830,000	105	CCDC12, PTH1R, MYL3, PRSS42P, ENSBTAG00000037821, ENSBTAG00000052304, ENSBTAG00000049544, ENSBTAG00000050911, PRSS45, ENSBTAG00000038616, ENSBTAG00000005019, TMIE, ALS2CL, LRRC2, TDGF1, RTP3, LTF, CCRL2, CCR5, CCR2	Health (Gobikrushanth et al., 2018; Wojdak-Maksymiec et al., 2013), Meat (Grigoletto et al., 2020), Milk (Cecchinato et al., 2014; Ibeagha-Awemu et al., 2016; Kemper et al., 2018; Pegolo et al., 2016; Raschia et al., 2018; Viale et al., 2017), Fertility (Kiser et al., 2019a)
24 : 27,250,001 - 27,270,000	141		Exterior (Cole et al., 2011; Schrooten et al., 2004), Health (González-Ruiz et al., 2019; May et al., 2019), Meat (Edea et al., 2018), Milk (Cole et al., 2011; Höglund et al., 2009a), Production (McClure et al., 2010), Fertility (Cole et al., 2011; Höglund et al., 2009b; Schrooten et al., 2004)
Allais, S., Levéziel, H., Hocquette, J.F., Rousset, S., Denoyelle, C., Journaux, L., Renand, G., 2014. Fine mapping of quantitative trait loci underlying sensory meat quality traits in three French beef cattle breeds. J. Anim. Sci. 92, 4329–4341. https://doi.org/10.2527/JAS.2014-7868
Ashwell, M.S., Heyen, D.W., Sonstegard, T.S., Van Tassell, C.P., Da, Y., VanRaden, P.M., Ron, M., Weller, J.I., Lewin, H.A., 2004. Detection of Quantitative Trait Loci Affecting Milk Production, Health, and Reproductive Traits in Holstein Cattle. J. Dairy Sci. 87, 468–475. https://doi.org/10.3168/JDS.S0022-0302(04)73186-0
Ashwell, M.S., Heyen, D.W., Weller, J.I., Ron, M., Sonstegard, T.S., Van Tassell, C.P., Lewin, H.A., 2005. Detection of Quantitative Trait Loci Influencing Conformation Traits and Calving Ease in Holstein-Friesian Cattle. J. Dairy Sci. 88, 4111–4119. https://doi.org/10.3168/JDS.S0022-0302(05)73095-2
Bagnato, A., Schiavini, F., Rossoni, A., Maltecca, C., Dolezal, M., Medugorac, I., Sölkner, J., Russo, V., Fontanesi, L., Friedmann, A., Soller, M., Lipkin, E., 2008. Quantitative Trait Loci Affecting Milk Yield and Protein Percentage in a Three-Country Brown Swiss Population. J. Dairy Sci. 91, 767–783. https://doi.org/10.3168/JDS.2007-0507
Buitenhuis, B., Poulsen, N.A., Gebreyesus, G., Larsen, L.B., 2016. Estimation of genetic parameters and detection of chromosomal regions affecting the major milk proteins and their post translational modifications in Danish Holstein and Danish Jersey cattle. BMC Genet. 17. https://doi.org/10.1186/S12863-016-0421-2
Buitenhuis, B., Poulsen, N.A., Larsen, L.B., Sehested, J., 2015. Estimation of genetic parameters and detection of quantitative trait loci for minerals in Danish Holstein and Danish Jersey milk. BMC Genet. 16. https://doi.org/10.1186/S12863-015-0209-9
Cai, Z., Dusza, M., Guldbrandtsen, B., Lund, M.S., Sahana, G., 2020. Distinguishing pleiotropy from linked QTL between milk Production traits and mastitis resistance in Nordic Holstein cattle. Genet. Sel. Evol. 52. https://doi.org/10.1186/s12711-020-00538-6
Cecchinato, A., Ribeca, C., Chessa, S., Cipolat-Gotet, C., Maretto, F., Casellas, J., Bittante, G., 2014. Candidate gene association analysis for milk yield, composition, urea nitrogen and somatic cell scores in Brown Swiss cows. Animal 8, 1062–1070. https://doi.org/10.1017/S1751731114001098
Chamberlain, A.J., Hayes, B.J., Savin, K., Bolormaa, S., McPartlan, H.C., Bowman, P.J., Van Der Jagt, C., MacEachern, S., Goddard, M.E., 2012. Validation of single nucleotide polymorphisms associated with milk Production traits in dairy cattle. J. Dairy Sci. 95, 864–875. https://doi.org/10.3168/JDS.2010-3786
Chen, Q., Qu, K., Ma, Z., Zhan, J., Zhang, F., Shen, J., Ning, Q., Jia, P., Zhang, J., Chen, N., Chen, H., Huang, B., Lei, C., 2020. Genome-Wide Association Study Identifies Genomic Loci Associated With Neurotransmitter Concentration in Cattle. Front. Genet. 11, 139. https://doi.org/10.3389/FGENE.2020.00139/FULL
Cobanoglu, O., Berger, P.J., Kirkpatrick, B.W., 2005. Genome screen for twinning rate QTL in four North American Holstein families. Anim. Genet. 36, 303–308. https://doi.org/10.1111/J.1365-2052.2005.01299.X
Cole, J.B., Wiggans, G.R., Ma, L., Sonstegard, T.S., Lawlor, T.J., Crooker, B.A., Van Tassell, C.P., Yang, J., Wang, S., Matukumalli, L.K., Da, Y., 2011. Genome-wide association analysis of thirty one Production, health, reProduction and body conformation traits in contemporary U.S. Holstein cows. BMC Genomics 12, 408. https://doi.org/10.1186/1471-2164-12-408
Crispim, A.C., Kelly, M.J., Guimarães, S.E.F., E Silva, F.F., Fortes, M.R.S., Wenceslau, R.R., Moore, S., 2015. Multi-Trait GWAS and New Candidate Genes Annotation for Growth Curve Parameters in Brahman Cattle. PLoS One 10. https://doi.org/10.1371/JOURNAL.PONE.0139906
Croué, I., Michenet, A., Leclerc, H., Ducrocq, V., 2019. Genomic analysis of claw lesions in Holstein cows: Opportunities for genomic selection, quantitative trait locus detection, and gene identification. J. Dairy Sci. 102, 6306–6318. https://doi.org/10.3168/JDS.2018-15979
Daetwyler, H.D., Schenkel, F.S., Sargolzaei, M., Robinson, J.A.B., 2008. A Genome Scan to Detect Quantitative Trait Loci for Economically Important Traits in Holstein Cattle Using Two Methods and a Dense Single Nucleotide Polymorphism Map. J. Dairy Sci. 91, 3225–3236. https://doi.org/10.3168/JDS.2007-0333
Doran, A.G., Berry, D.P., Creevey, C.J., 2014. Whole genome association study identifies regions of the bovine genome and biological pathways involved in carcass trait performance in Holstein-Friesian cattle. BMC Genomics 15. https://doi.org/10.1186/1471-2164-15-837
Edea, Z., Jeoung, Y.H., Shin, S.S., Ku, J., Seo, S., Kim, I.H., Kim, S.W., Kim, K.S., 2018. Genome–wide association study of carcass weight in commercial Hanwoo cattle. Asian-Australasian J. Anim. Sci. 31, 327. https://doi.org/10.5713/AJAS.17.0276
Galliou, J.M., Kiser, J.N., Oliver, K.F., Seabury, C.M., Moraes, J.G.N., Burns, G.W., Spencer, T.E., Dalton, J., Neibergs, H.L., 2020. Identification of Loci and Pathways Associated with Heifer Conception Rate in U.S. Holsteins. Genes (Basel). 11, 1–20. https://doi.org/10.3390/GENES11070767
Gobikrushanth, M., Purfield, D.C., Colazo, M.G., Butler, S.T., Wang, Z., Ambrose, D.J., 2018. The relationship between serum anti-Müllerian hormone concentrations and fertility, and genome-wide associations for anti-Müllerian hormone in Holstein cows. J. Dairy Sci. 101, 7563–7574. https://doi.org/10.3168/JDS.2017-13940
González-Ruiz, S., Strillacci, M.G., Durán-Aguilar, M., Cantó-Alarcón, G.J., Herrera-Rodríguez, S.E., Bagnato, A., Guzmán, L.F., Milián-Suazo, F., Román-Ponce, S.I., 2019. Genome-Wide Association Study in Mexican Holstein Cattle Reveals Novel Quantitative Trait Loci Regions and Confirms Mapped Loci for Resistance to Bovine Tuberculosis. Anim. an Open Access J. from MDPI 9, 636. https://doi.org/10…
Grigoletto, L., Ferraz, J.B.S., Oliveira, H.R., Eler, J.P., Bussiman, F.O., Abreu Silva, B.C., Baldi, F., Brito, L.F., 2020. Genetic Architecture of Carcass and Meat Quality Traits in Montana Tropical® Composite Beef Cattle. Front. Genet. 11, 123. https://doi.org/10.3389/FGENE.2020.00123/FULL
Gutiérrez-Gil, B., Williams, J.L., Homer, D., Burton, D., Haley, C.S., Wiener, P., 2009. Search for quantitative trait loci affecting growth and carcass traits in a cross population of beef and dairy cattle. J. Anim. Sci. 87, 24–36. https://doi.org/10.2527/JAS.2008-0922
Hamidi Hay, E., Roberts, A., 2017. Genomic prediction and genome-wide association analysis of female longevity in a composite beef cattle breed,. J. Anim. Sci. 95, 1467–1471. https://doi.org/10.2527/JAS.2016.1355
Höglund, J.K., Buitenhuis, A.J., Guldbrandtsen, B., Su, G., Thomsen, B., Lund, M.S., 2009a. Overlapping chromosomal regions for fertility traits and Production traits in the Danish Holstein population. J. Dairy Sci. 92, 5712–5719. https://doi.org/10.3168/JDS.2008-1964/ATTACHMENT/8019D1FB-656D-45FE-9BF0-59CB436253B2/MMC1.PDF
Höglund, J.K., Guldbrandtsen, B., Lund, M.S., Sahana, G., 2012. Analyzes of genome-wide association follow-up study for calving traits in dairy cattle. BMC Genet. 13, 71. https://doi.org/10.1186/1471-2156-13-71
Höglund, J.K., Guldbrandtsen, B., Su, G., Thomsen, B., Lund, M.S., 2009b. Genome scan detects quantitative trait loci affecting female fertility traits in Danish and Swedish Holstein cattle. J. Dairy Sci. 92, 2136–2143. https://doi.org/10.3168/JDS.2008-1104/ATTACHMENT/8D2D0DFA-501B-4C58-A1C7-38D93ED3A2FC/MMC1.PDF
Huson, H.J., Kim, E.S., Godfrey, R.W., Olson, T.A., McClure, M.C., Chase, C.C., Rizzi, R., O’Brien, A.M.P., Van Tassell, C.P., Garcia, J.F., Sonstegard, T.S., 2014. Genome-wide association study and ancestral origins of the slick-hair coat in tropically adapted cattle. Front. Genet. 5. https://doi.org/10.3389/FGENE.2014.00101/ABSTRACT
Ibeagha-Awemu, E.M., Peters, S.O., Akwanji, K.A., Imumorin, I.G., Zhao, X., 2016. High density genome wide genotyping-by-sequencing and association identifies common and low frequency SNPs, and novel candidate genes influencing cow milk traits. Sci. Rep. 6. https://doi.org/10.1038/SREP31109
Jiang, J., Ma, L., Prakapenka, D., VanRaden, P.M., Cole, J.B., Da, Y., 2019. A large-scale genome-wide association study in U.S. Holstein cattle. Front. Genet. 10, 412. https://doi.org/10.3389/FGENE.2019.00412/FULL
Jiang, L., Liu, J., Sun, D., Ma, P., Ding, X., Yu, Y., Zhang, Q., 2010. Genome Wide Association Studies for Milk Production Traits in Chinese Holstein Population. PLoS One 5, 13661. https://doi.org/10.1371/JOURNAL.PONE.0013661
Jiang, L., Liu, X., Yang, J., Wang, H., Jiang, J., Liu, L., He, S., Ding, X., Liu, J., Zhang, Q., 2014. Targeted resequencing of GWAS loci reveals novel genetic variants for milk Production traits. BMC Genomics 15. https://doi.org/10.1186/1471-2164-15-1105
Kadri, N.K., Guldbrandtsen, B., Lund, M.S., Sahana, G., 2015. Genetic dissection of milk yield traits and mastitis resistance quantitative trait loci on chromosome 20 in dairy cattle. J. Dairy Sci. 98, 9015–9025. https://doi.org/10.3168/JDS.2015-9599
Kemper, K.E., Bowman, P.J., Hayes, B.J., Visscher, P.M., Goddard, M.E., 2018. A multi-trait Bayesian method for mapping QTL and genomic prediction. Genet. Sel. Evol. 50, 10. https://doi.org/10.1186/S12711-018-0377-Y
Keogh, K., Carthy, T.R., McClure, M.C., Waters, S.M., Kenny, D.A., 2021. Genome-wide association study of economically important traits in Charolais and Limousin beef cows. Animal 15, 100011. https://doi.org/10.1016/J.ANIMAL.2020.100011
Kiser, J.N., Clancey, E., Moraes, J.G.N., Dalton, J., Burns, G.W., Spencer, T.E., Neibergs, H.L., 2019a. Identification of loci associated with conception rate in primiparous Holstein cows. BMC Genomics 20. https://doi.org/10.1186/S12864-019-6203-2
Kiser, J.N., Keuter, E.M., Seabury, C.M., Neupane, M., Moraes, J.G.N., Dalton, J., Burns, G.W., Spencer, T.E., Neibergs, H.L., 2019b. Validation of 46 loci associated with female fertility traits in cattle. BMC Genomics 20. https://doi.org/10.1186/S12864-019-5935-3
Kolbehdari, D., Wang, Z., Grant, J.R., Murdoch, B., Prasad, A., Xiu, Z., Marques, E., Stothard, P., Moore, S.S., 2008. A Whole-Genome Scan to Map Quantitative Trait Loci for Conformation and Functional Traits in Canadian Holstein Bulls. J. Dairy Sci. 91, 2844–2856. https://doi.org/10.3168/JDS.2007-0585
Lai, E., Danner, A.L., Famula, T.R., Oberbauer, A.M., 2020. Genome-Wide Association Studies Reveal Susceptibility Loci for Digital Dermatitis in Holstein Cattle. Anim. an Open Access J. from MDPI 10, 1–22. https://doi.org/10.3390/ANI10112009
Li, Y., Gao, Y., Kim, Y.S., Iqbal, A., Kim, J.J., 2017. A whole genome association study to detect additive and dominant single nucleotide polymorphisms for growth and carcass traits in Korean native cattle, Hanwoo. Asian-Australasian J. Anim. Sci. 30, 8. https://doi.org/10.5713/AJAS.16.0170
Lipkin, E., Strillacci, M.G., Eitam, H., Yishay, M., Schiavini, F., Soller, M., Bagnato, A., Shabtay, A., 2016. The Use of Kosher Phenotyping for Mapping QTL Affecting Susceptibility to Bovine Respiratory Disease. PLoS One 11. https://doi.org/10.1371/JOURNAL.PONE.0153423
Liu, A., Wang, Y., Sahana, G., Zhang, Q., Liu, L., Lund, M.S., Su, G., 2017. Genome-wide Association Studies for Female Fertility Traits in Chinese and Nordic Holsteins. Sci. Rep. 7. https://doi.org/10.1038/S41598-017-09170-9
Lu, D., Miller, S., Sargolzaei, M., Kelly, M., Vander Voort, G., Caldwell, T., Wang, Z., Plastow, G., Moore, S., 2013. Genome-wide association analyses for growth and feed efficiency traits in beef cattle. J. Anim. Sci. 91, 3612–3633. https://doi.org/10.2527/JAS.2012-5716
Macneil, M.D., Grosz, M.D., 2002. Genome-wide scans for QTL affecting carcass traits in Hereford × composite double backcross populations 1. J. Anim. Sci 80, 2316–2324.
Marete, A., Sahana, G., Fritz, S., Lefebvre, R., Barbat, A., Lund, M.S., Guldbrandtsen, B., Boichard, D., 2018. Genome-wide association study for milking speed in French Holstein cows. J. Dairy Sci. 101, 6205–6219. https://doi.org/10.3168/JDS.2017-14067
Mateescu, R.G., Garrick, D.J., Reecy, J.M., 2017. Network analysis reveals putative genes affecting meat quality in Angus cattle. Front. Genet. 8, 171. https://doi.org/10.3389/FGENE.2017.00171/FULL
May, K., Scheper, C., Brügemann, K., Yin, T., Strube, C., Korkuć, P., Brockmann, G.A., König, S., 2019. Genome-wide associations and functional gene analyses for endoparasite resistance in an endangered population of native German Black Pied cattle. BMC Genomics 20. https://doi.org/10.1186/s12864-019-5659-4
McClure, M.C., Morsci, N.S., Schnabel, R.D., Kim, J.W., Yao, P., Rolf, M.M., McKay, S.D., Gregg, S.J., Chapple, R.H., Northcutt, S.L., Taylor, J.F., 2010. A genome scan for quantitative trait loci influencing carcass, post-natal growth and reproductive traits in commercial Angus cattle. Anim. Genet. 41, 597–607. https://doi.org/10.1111/J.1365-2052.2010.02063.X
McClure, M.C., Ramey, H.R., Rolf, M.M., McKay, S.D., Decker, J.E., Chapple, R.H., Kim, J.W., Taxis, T.M., Weaber, R.L., Schnabel, R.D., Taylor, J.F., 2012. Genome-wide association analysis for quantitative trait lociinfluencing Warner–Bratzler shear force in five taurine cattlebreeds. Anim. Genet. 43, 662. https://doi.org/10.1111/J.1365-2052.2012.02323.X
Melo, T.P., Fortes, M.R.S., Bresolin, T., Mota, L.F.M., Albuquerque, L.G., Carvalheiro, R., 2018. Multitrait meta-analysis identified genomic regions associated with sexual precocity in tropical beef cattle. J. Anim. Sci. 96, 4087. https://doi.org/10.1093/JAS/SKY289
Melo, T.P., Fortes, M.R.S., Fernandes Junior, G.A., Albuquerque, L.G., Carvalheiro, R., 2019. RAPID COMMUNICATION: Multi-breed validation study unraveled genomic regions associated with puberty traits segregating across tropically adapted breeds. J. Anim. Sci. 97, 3027. https://doi.org/10.1093/JAS/SKZ121
Meredith, B.K., Kearney, F.J., Finlay, E.K., Bradley, D.G., Fahey, A.G., Berry, D.P., Lynn, D.J., 2012. Genome-wide associations for milk Production and somatic cell score in Holstein-Friesian cattle in Ireland. BMC Genet. 13, 21. https://doi.org/10.1186/1471-2156-13-21
Naderi, S., Bohlouli, M., Yin, T., König, S., 2018. Genomic breeding values, SNP effects and gene identification for disease traits in cow training sets. Anim. Genet. 49, 178–192. https://doi.org/10.1111/AGE.12661
Nalaila, S.M., Stothard, P., Moore, S.S., Li, C., Wang, Z., 2012. Whole-genome QTL scan for ultrasound and carcass merit traits in beef cattle using Bayesian shrinkage method. J. Anim. Breed. Genet. 129, 107–119. https://doi.org/10.1111/J.1439-0388.2011.00954.X
Nayeri, S., Sargolzaei, M., Abo-Ismail, M.K., May, N., Miller, S.P., Schenkel, F., Moore, S.S., Stothard, P., 2016. Genome-wide association for milk Production and female fertility traits in Canadian dairy Holstein cattle. BMC Genet. 17. https://doi.org/10.1186/S12863-016-0386-1
Nayeri, S., Sargolzaei, M., Abo-Ismail, M.K., Miller, S., Schenkel, F., Moore, S.S., Stothard, P., 2017. Genome-wide association study for lactation persistency, female fertility, longevity, and lifetime profit index traits in Holstein dairy cattle. J. Dairy Sci. 100, 1246–1258. https://doi.org/10.3168/JDS.2016-11770
Neupane, M., Kiser, J.N., Neibergs, H.L., 2018. Gene set enrichment analysis of SNP data in dairy and beef cattle with bovine respiratory disease. Anim. Genet. 49, 527–538. https://doi.org/10.1111/AGE.12718
Ning, C., Kang, H., Zhou, L., Wang, D., Wang, H., Wang, A., Fu, J., Zhang, S., Liu, J., 2017. Performance Gains in Genome-Wide Association Studies for Longitudinal Traits via Modeling Time-varied effects. Sci. Rep. 7. https://doi.org/10.1038/S41598-017-00638-2
Nkrumah, J.D., Sherman, E.L., Li, C., Marques, E., Crews, D.H., Bartusiak, R., Murdoch, B., Wang, Z., Basarab, J.A., Moore, S.S., 2007. Primary genome scan to identify putative quantitative trait loci for feedlot growth rate, feed intake, and feed efficiency of beef cattle. J. Anim. Sci. 85, 3170–3181. https://doi.org/10.2527/JAS.2007-0234
Olsen, H.G., Hayes, B.J., Kent, M.P., Nome, T., Svendsen, M., Lien, S., 2010. A genome wide association study for QTL affecting direct and maternal effects of stillbirth and dystocia in cattle. Anim. Genet. 41, 273–280. https://doi.org/10.1111/J.1365-2052.2009.01998.X
Olsen, H.G., Knutsen, T.M., Kohler, A., Svendsen, M., Gidskehaug, L., Grove, H., Nome, T., Sodeland, M., Sundsaasen, K.K., Kent, M.P., Martens, H., Lien, S., 2017. Genome-wide association mapping for milk fat composition and fine mapping of a QTL for de novo synthesis of milk fatty acids on bovine chromosome 13. Genet. Sel. Evol. 49, 20. https://doi.org/10.1186/S12711-017-0294-5
Parker Gaddis, K.L., Null, D.J., Cole, J.B., 2016. Explorations in genome-wide association studies and network analyses with dairy cattle fertility traits. J. Dairy Sci. 99, 6420–6435. https://doi.org/10.3168/JDS.2015-10444
Pausch, H., Emmerling, R., Schwarzenbacher, H., Fries, R., 2016. A multi-trait meta-analysis with imputed sequence variants reveals twelve QTL for mammary gland morphology in Fleckvieh cattle. Genet. Sel. Evol. 48, 14. https://doi.org/10.1186/S12711-016-0190-4
Pegolo, S., Cecchinato, A., Mele, M., Conte, G., Schiavon, S., Bittante, G., 2016. Effects of candidate gene polymorphisms on the detailed fatty acids profile determined by gas chromatography in bovine milk. J. Dairy Sci. 99, 4558–4573. https://doi.org/10.3168/JDS.2015-10420
Plante, Y., Gibson, J.P., Nadesalingam, J., Mehrabani-Yeganeh, H., Lefebvre, S., Vandervoort, G., Jansen, G.B., 2001. Detection of Quantitative Trait Loci Affecting Milk Production Traits on 10 Chromosomes in Holstein Cattle. J. Dairy Sci. 84, 1516–1524. https://doi.org/10.3168/JDS.S0022-0302(01)70185-3
Pryce, J.E., Bolormaa, S., Chamberlain, A.J., Bowman, P.J., Savin, K., Goddard, M.E., Hayes, B.J., 2010a. A validated genome-wide association study in 2 dairy cattle breeds for milk Production and fertility traits using variable length haplotypes. J. Dairy Sci. 93, 3331–3345. https://doi.org/10.3168/JDS.2009-2893
Pryce, J.E., Haile-Mariam, M., Verbyla, K., Bowman, P.J., Goddard, M.E., Hayes, B.J., 2010b. Genetic markers for lactation persistency in primiparous Australian dairy cows. J. Dairy Sci. 93, 2202–2214. https://doi.org/10.3168/JDS.2009-2666
Raschia, M.A., Nani, J.P., Maizon, D.O., Beribe, M.J., Amadio, A.F., Poli, M.A., 2018. Single nucleotide polymorphisms in candidate genes associated with milk yield in Argentinean Holstein and Holstein x Jersey cows. J. Anim. Sci. Technol. 60. https://doi.org/10.1186/S40781-018-0189-1
Raven, L.A., Cocks, B.G., Hayes, B.J., 2014. Multibreed genome wide association can improve precision of mapping causative variants underlying milk Production in dairy cattle. BMC Genomics 15, 62. https://doi.org/10.1186/1471-2164-15-62
Russo, V., Fontanesi, L., Dolezal, M., Lipkin, E., Scotti, E., Zambonelli, P., Dall’Olio, S., Bigi, D., Davoli, R., Canavesi, F., Medugorac, I., Föster, M., Sölkner, J., Schiavini, F., Bagnato, A., Soller, M., 2012. A whole genome scan for QTL affecting milk protein percentage in Italian Holstein cattle, applying selective milk DNA pooling and multiple marker mapping in a daughter design. Anim. G…
Santana, M.H.A., Ventura, R. V., Utsunomiya, Y.T., Neves, H.H.R., Alexandre, P.A., Oliveira Junior, G.A., Gomes, R.C., Bonin, M.N., Coutinho, L.L., Garcia, J.F., Silva, S.L., Fukumasu, H., Leme, P.R., Ferraz, J.B.S., 2015. A genomewide association mapping study using ultrasound-scanned information identifies potential genomic regions and candidate genes affecting carcass traits in Nellore cattle.…
Schrooten, C., Bink, M.C.A.M., Bovenhuis, H., 2004. Whole Genome Scan to Detect Chromosomal Regions Affecting Multiple Traits in Dairy Cattle. J. Dairy Sci. 87, 3550–3560. https://doi.org/10.3168/JDS.S0022-0302(04)73492-X
Seabury, C.M., Oldeschulte, D.L., Saatchi, M., Beever, J.E., Decker, J.E., Halley, Y.A., Bhattarai, E.K., Molaei, M., Freetly, H.C., Hansen, S.L., Yampara-Iquise, H., Johnson, K.A., Kerley, M.S., Kim, J.W., Loy, D.D., Marques, E., Neibergs, H.L., Schnabel, R.D., Shike, D.W., Spangler, M.L., Weaber, R.L., Garrick, D.J., Taylor, J.F., 2017. Genome-wide association study for feed efficiency and grow…
Tribout, T., Croiseau, P., Lefebvre, R., Barbat, A., Boussaha, M., Fritz, S., Boichard, D., Hoze, C., Sanchez, M.-P., 2020. Confirmed effects of candidate variants for milk Production, udder health, and udder morphology in dairy cattle. Genet. Sel. Evol. 52, 55. https://doi.org/10.1186/s12711-020-00575-1
Van Den Berg, I., Xiang, R., Jenko, J., Pausch, H., Boussaha, M., Schrooten, C., Tribout, T., Gjuvsland, A.B., Boichard, D., Nordbø, Ø., Sanchez, M.P., Goddard, M.E., 2020. Meta-analysis for milk fat and protein percentage using imputed sequence variant genotypes in 94,321 cattle from eight cattle breeds. Genet. Sel. Evol. 52. https://doi.org/10.1186/S12711-020-00556-4
Vanvanhossou, S.F.U., Scheper, C., Dossa, L.H., Yin, T., Brügemann, K., König, S., 2020. A multi-breed GWAS for morphometric traits in four Beninese indigenous cattle breeds reveals loci associated with conformation, carcass and adaptive traits. BMC Genomics 2020 211 21, 1–16. https://doi.org/10.1186/S12864-020-07170-0
Viale, E., Tiezzi, F., Maretto, F., De Marchi, M., Penasa, M., Cassandro, M., 2017. Association of candidate gene polymorphisms with milk technological traits, yield, composition, and somatic cell score in Italian Holstein-Friesian sires. J. Dairy Sci. 100, 7271–7281. https://doi.org/10.3168/JDS.2017-12666
Viitala, S., Szyda, J., Blott, S., Schulman, N., Lidauer, M., Mäki-Tanila, A., Georges, M., Vilkki, J., 2006. The Role of the Bovine Growth Hormone Receptor and Prolactin Receptor Genes in Milk, Fat and Protein Production in Finnish Ayrshire Dairy Cattle. Genetics 173, 2151. https://doi.org/10.1534/GENETICS.105.046730
Weller, J.I., Bickhart, D.M., Wiggans, G.R., Tooker, M.E., O’Connell, J.R., Jiang, J., Ron, M., VanRaden, P.M., 2018. Determination of quantitative trait nucleotides by concordance analysis between quantitative trait loci and marker genotypes of US Holsteins. J. Dairy Sci. 101, 9089–9107. https://doi.org/10.3168/JDS.2018-14816
Wojdak-Maksymiec, K., Szyda, J., Strabel, T., 2013. Parity-dependent association between TNF-α and LTF gene polymorphisms and clinical mastitis in dairy cattle. BMC Vet. Res. 9, 114. https://doi.org/10.1186/1746-6148-9-114

## Sheet: TableS8
Table S8: Significant XP-EHH regions between DSN and Holstein. Genes in bold are located directly inside the regions. All other genes are located ± 250 kb from the start and end positions of the regions.
Location	Length (kb)	SNP count	Breed whereof positively selected	Genes ± 250 kb	Candidates for
2 : 130,479,391 - 130,479,547	0.156	6	Holstein	EPHA8, ZBTB40, WNT4	Meat (McClure et al., 2010), Milk (Nayeri et al., 2016; Buitenhuis et al., 2016), Production (Nayeri et al., 2017; Snelling et al., 2010), Fertility (Hering et al., 2014)
8 : 23,020,644 - 23,020,649	0.005	2	Holstein	ENSBTAG00000048891, IFN-TAU, ENSBTAG00000054099, ENSBTAG00000055152, KLHL9, IFNAG, ENSBTAG00000050194, ENSBTAG00000052859, ENSBTAG00000048428, ENSBTAG00000051881, ENSBTAG00000053037, ENSBTAG00000053413, IFNB3, IENSBTAG00000046967	Exterior (Schrooten et al., 2000), Health (Rupp Boichard, 2003; Leach et al., 2012), Meat (McClure et al., 2010), Production (Schrooten et al., 2000), Fertility (Weller et al., 2008)
10 : 23,771,505 - 23,771,788	0.283	4	Holstein	ENSBTAG00000051554, ENSBTAG00000048374, ENSBTAG00000052580, ENSBTAG00000048874, TRAV24, ENSBTAG00000052314	Meat (Morris et al., 2010)
18 : 51,426,960 - 51,445,790	18.83	57	Holstein	ENSBTAG00000054584, GRIK5, ATP1A3, RABAC1, ENSBTAG00000053222, ARHGEF1, CD79A, RPS19, DMRTC2, LYPD4, ENSBTAG00000006859, ENSBTAG00000049346, ENSBTAG00000052343, ENSBTAG00000054156, CXCL17, CD177, TEX101, BSP3, BSP5, ENSBTAG00000049614, BSP1, LYPD3, PHLDB3	Exterior (Cole et al., 2011; Brand et al., 2010), Health (Kirkpatrick et al., 2011; Cole et al., 2011; McGovern et al., 2019; Brand et al.), Milk (Ibeagha-Awemu et al., 2016; Cochran et al., 2013; Buitenhuis et al., 2016; Jolly et al., 1975; Marete et al., 2018; Cole et al., 2011), Production (Nayeri et al., 2017; Cole et al., 2011; Sherman et al., 2009; McClure et al., 2010; Kühn et al., 2003), …
23 : 26,112,509 - 26,271,305	158.796	11	Holstein	BTNL2, ENSBTAG00000034945, ENSBTAG00000007618, ENSBTAG00000026163, ENSBTAG00000050817	Health (Shi et al., 2020), Meat (McClure et al., 2010), Milk (Elo et al., 1999), Production (Kneeland et al., 2004; McClure et al., 2010)
5 : 99,140,148 - 99,322,102	181.954	4	DSN	STYK1, MAGOHB, ENSBTAG00000009252, ENSBTAG00000052865, ENSBTAG00000046268, ENSBTAG00000049367, ENSBTAG00000054018, ENSBTAG00000054633, ENSBTAG00000052486, ENSBTAG00000052514, ENSBTAG00000050324, ENSBTAG00000022861, ENSBTAG00000051183, ENSBTAG00000049823, ENSBTAG00000052658, ENSBTAG00000038843	Milk (Jiang et al., 2019; Rutten et al., 2013; Meredith et al., 2012; Bennewitz et al., 2003; Olsen et al., 2002)
12 : 69,770,246 - 71,722,914	1952.67	124	DSN	LOC515333, ENSBTAG00000047383, ENSBTAG00000046041, ENSBTAG00000049836	Exterior (Veerkamp et al., 2012), Health (Ring et al., 2019; Sanchez et al., 2020), Milk (Gebreyesus et al., 2019; Knutsen et al., 2018; van et al., 2020; Li et al., 2015; Li et al., 2014; Costa et al., 2019; Sanchez et al., 2019), Production (Snelling et al., 2010)
18 : 61,391,310 - 61,398,262	6.952	3	DSN	ENSBTAG00000000336, ENSBTAG00000009171, ENSBTAG00000015061, ENSBTAG00000014328, ENSBTAG00000054918, ENSBTAG00000013345, ENSBTAG00000009364, ENSBTAG00000015987, ENSBTAG00000051856, ENSBTAG00000046961, ENSBTAG00000051149, ENSBTAG00000030416, ENSBTAG00000015139, ENSBTAG00000018152, PRKCG, CACNG7, CACNG8	Health (Mömke et al., 2008; Bennewitz et al., 2003), Meat (Rezende et al., 2021; Casas et al., 2003), Milk (Meredith et al., 2012; Marete et al., 2018; Ashwell et al., 2004; Höglund et al., 2009), Production (Nayeri et al., 2017; McClure et al., 2010; Imumorin et al., 2011), Fertility (Hawken et al., 2012; Kühn et al., 2003; Thomasen et al., 2008; Seidenspinner et al., 2009; Höglund et al., 2009)
29 : 38,542,360 - 38,548,547	6.187	9	DSN	ENSBTAG00000051614, ENSBTAG00000039970, ENSBTAG00000050440, ENSBTAG00000040340, PAG1, ENSBTAG00000048202, ENSBTAG00000054803, ENSBTAG00000051196	Exterior (Berkowicz et al., 2011), Health (Bagnicka et al., 2010), Meat (Sherman et al., 2008; Magee et al., 2010; Ribeca et al., 2013; Morris et al., 2010; Casas et al., 2003), Milk (Magee et al., 2010; Bagnicka et al., 2010), Production (Sherman et al., 2008), Fertility (Magee et al., 2010)
Ashwell MS, et al. Detection of quantitative trait loci affecting milk production, health, and reproductive traits in Holstein cattle. Detection of quantitative trait loci affecting milk production, health, and reproductive traits in Holstein cattle. 2004; 87:468-75. doi: 10.3168/jds.S0022-0302(04)73186-0,
Bagnicka E, et al. Association of polymorphisms in exons 2 and 10 of the insulin-like growth factor 2 ( IGF2) gene with milk production traits in Polish Holstein-Friesian cattle. Association of polymorphisms in exons 2 and 10 of the insulin-like growth factor 2 ( IGF2) gene with milk production traits in Polish Holstein-Friesian cattle. 2010; 77:37-42. doi: 10.1017/S0022029909990197,
Bennewitz J, et al. Combined analysis of data from two granddaughter designs: A simple strategy for QTL confirmation and increasing experimental power in dairy cattle. Combined analysis of data from two granddaughter designs: A simple strategy for QTL confirmation and increasing experimental power in dairy cattle. 2003; 35:319-38. doi: 10.1186/1297-9686-35-3-319,
Berkowicz EW, et al. Single nucleotide polymorphisms at the imprinted bovine insulin-like growth factor 2 (IGF2) locus are associated with dairy performance in Irish Holstein-Friesian cattle. Single nucleotide polymorphisms at the imprinted bovine insulin-like growth factor 2 (IGF2) locus are associated with dairy performance in Irish Holstein-Friesian cattle. 2011; 78:1-8. doi: 10.1017/S00220299…
Brand B, et al. Identification of a two-marker-haplotype on Bos taurus autosome 18 associated with somatic cell score in German Holstein cattle. Identification of a two-marker-haplotype on Bos taurus autosome 18 associated with somatic cell score in German Holstein cattle. 2009; 10:50. doi: 10.1186/1471-2156-10-50,
Brand B, et al. Quantitative trait loci mapping of calving and conformation traits on Bos taurus autosome 18 in the German Holstein population. Quantitative trait loci mapping of calving and conformation traits on Bos taurus autosome 18 in the German Holstein population. 2010; 93:1205-15. doi: 10.3168/jds.2009-2553,
Buitenhuis B, et al. Estimation of genetic parameters and detection of chromosomal regions affecting the major milk proteins and their post translational modifications in Danish Holstein and Danish Jersey cattle. Estimation of genetic parameters and detection of chromosomal regions affecting the major milk proteins and their post translational modifications in Danish Holstein and Danish Jersey ca…
Casas E, et al. Detection of quantitative trait loci for growth and carcass composition in cattle. Detection of quantitative trait loci for growth and carcass composition in cattle. 2003; 81:2976-83. doi: 10.2527/2003.81122976x,
Cochran SD, et al. Discovery of single nucleotide polymorphisms in candidate genes associated with fertility and production traits in Holstein cattle. Discovery of single nucleotide polymorphisms in candidate genes associated with fertility and production traits in Holstein cattle. 2013; 14:49. doi: 10.1186/1471-2156-14-49,
Cole JB, et al. Genome-wide association analysis of thirty one production, health, reproduction and body conformation traits in contemporary U.S. Holstein cows. Genome-wide association analysis of thirty one production, health, reproduction and body conformation traits in contemporary U.S. Holstein cows. 2011; 12:408. doi: 10.1186/1471-2164-12-408,
Costa A, et al. On the genomic regions associated with milk lactose in Fleckvieh cattle. On the genomic regions associated with milk lactose in Fleckvieh cattle. 2019; 102:10088-10099. doi: 10.3168/jds.2019-16663,
Elo KT, et al. A quantitative trait locus for live weight maps to bovine chromosome 23. A quantitative trait locus for live weight maps to bovine chromosome 23. 1999; 10:831-5. doi: 10.1007/s003359901098,
Gebreyesus G, et al. Combining multi-population datasets for joint genome-wide association and meta-analyses: The case of bovine milk fat composition traits. Combining multi-population datasets for joint genome-wide association and meta-analyses: The case of bovine milk fat composition traits. 2019; 102:11124-11141. doi: 10.3168/jds.2019-16676,
Gebreyesus G, et al. Multi-population GWAS and enrichment analyses reveal novel genomic regions and promising candidate genes underlying bovine milk fatty acid composition. Multi-population GWAS and enrichment analyses reveal novel genomic regions and promising candidate genes underlying bovine milk fatty acid composition. 2019; 20:178. doi: 10.1186/s12864-019-5573-9,
Hawken RJ, et al. Genome-wide association studies of female reproduction in tropically adapted beef cattle. Genome-wide association studies of female reproduction in tropically adapted beef cattle. 2012; 90:1398-410. doi: 10.2527/jas.2011-4410,
Hering DM, et al. Genome-wide association study for poor sperm motility in Holstein-Friesian bulls. Genome-wide association study for poor sperm motility in Holstein-Friesian bulls. 2014; 146:89-97. doi: 10.1016/j.anireprosci.2014.01.012,
Höglund JK, et al. Overlapping chromosomal regions for fertility traits and production traits in the Danish Holstein population. Overlapping chromosomal regions for fertility traits and production traits in the Danish Holstein population. 2009; 92:5712-9. doi: 10.3168/jds.2008-1964,
Ibeagha-Awemu EM, et al. High density genome wide genotyping-by-sequencing and association identifies common and low frequency SNPs, and novel candidate genes influencing cow milk traits. High density genome wide genotyping-by-sequencing and association identifies common and low frequency SNPs, and novel candidate genes influencing cow milk traits. 2016; 6:31109. doi: 10.1038/srep31109,
Imumorin IG, et al. Genome Scan for Parent-of-Origin QTL Effects on Bovine Growth and Carcass Traits. Genome Scan for Parent-of-Origin QTL Effects on Bovine Growth and Carcass Traits. 2011; 2:44. doi: 10.3389/fgene.2011.00044,
Jiang J, et al. A Large-Scale Genome-Wide Association Study in U.S. Holstein Cattle. A Large-Scale Genome-Wide Association Study in U.S. Holstein Cattle. 2019; 10:412. doi: 10.3389/fgene.2019.00412,
Jolly RD, et al. Bovine mannosidosis--a model lysosomal storage disease. Bovine mannosidosis--a model lysosomal storage disease. 1975; 11:273-8.,
Kirkpatrick BW, et al. Whole-Genome association analysis of susceptibility to paratuberculosis in Holstein cattle. Whole-Genome association analysis of susceptibility to paratuberculosis in Holstein cattle. 2011; 42:149-60. doi: 10.1111/j.1365-2052.2010.02097.x,
Kneeland J, et al. Identification and fine mapping of quantitative trait loci for growth traits on bovine chromosomes 2, 6, 14, 19, 21, and 23 within one commercial line of Bos taurus. Identification and fine mapping of quantitative trait loci for growth traits on bovine chromosomes 2, 6, 14, 19, 21, and 23 within one commercial line of Bos taurus. 2004; 82:3405-14. doi: 10.2527/2004.82123405x,
Knutsen TM, et al. Unravelling genetic variation underlying de novo-synthesis of bovine milk fatty acids. Unravelling genetic variation underlying de novo-synthesis of bovine milk fatty acids. 2018; 8:2179. doi: 10.1038/s41598-018-20476-0,
Kühn Ch, et al. Quantitative trait loci mapping of functional traits in the German Holstein cattle population. Quantitative trait loci mapping of functional traits in the German Holstein cattle population. 2003; 86:360-8. doi: 10.3168/jds.s0022-0302(03)73614-5,
Leach RJ, et al. Quantitative trait loci associated with the immune response to a bovine respiratory syncytial virus vaccine. Quantitative trait loci associated with the immune response to a bovine respiratory syncytial virus vaccine. 2012; 7:e33526. doi: 10.1371/journal.pone.0033526,
Li C, et al. Genome wide association study identifies 20 novel promising genes associated with milk fatty acid traits in Chinese Holstein. Genome wide association study identifies 20 novel promising genes associated with milk fatty acid traits in Chinese Holstein. 2014; 9:e96186. doi: 10.1371/journal.pone.0096186,
Li X, et al. Joint genome-wide association study for milk fatty acid traits in Chinese and Danish Holstein populations. Joint genome-wide association study for milk fatty acid traits in Chinese and Danish Holstein populations. 2015; 98:8152-63. doi: 10.3168/jds.2015-9383,
Magee DA, et al. DNA sequence polymorphisms in a panel of eight candidate bovine imprinted genes and their association with performance traits in Irish Holstein-Friesian cattle. DNA sequence polymorphisms in a panel of eight candidate bovine imprinted genes and their association with performance traits in Irish Holstein-Friesian cattle. 2010; 11:93. doi: 10.1186/1471-2156-11-93,
Marete A, et al. Genome-wide association study for milking speed in French Holstein cows. Genome-wide association study for milking speed in French Holstein cows. 2018; 101:6205-6219. doi: 10.3168/jds.2017-14067,
McClure MC, et al. A genome scan for quantitative trait loci influencing carcass, post-natal growth and reproductive traits in commercial Angus cattle. A genome scan for quantitative trait loci influencing carcass, post-natal growth and reproductive traits in commercial Angus cattle. 2010; 41:597-607. doi: 10.1111/j.1365-2052.2010.02063.x,
McGovern SP, et al. Candidate genes associated with the heritable humoral response to Mycobacterium avium ssp. paratuberculosis in dairy cows have factors in common with gastrointestinal diseases in humans. Candidate genes associated with the heritable humoral response to Mycobacterium avium ssp. paratuberculosis in dairy cows have factors in common with gastrointestinal diseases in humans. 2019;…
Meredith BK, et al. Genome-wide associations for milk production and somatic cell score in Holstein-Friesian cattle in Ireland. Genome-wide associations for milk production and somatic cell score in Holstein-Friesian cattle in Ireland. 2012; 13:21. doi: 10.1186/1471-2156-13-21,
Morris CA, et al. Quantitative trait loci for organ weights and adipose fat composition in Jersey and Limousin back-cross cattle finished on pasture or feedlot. Quantitative trait loci for organ weights and adipose fat composition in Jersey and Limousin back-cross cattle finished on pasture or feedlot. 2010; 41:589-96. doi: 10.1111/j.1365-2052.2010.02058.x,
Mömke S, et al. Linkage of bilateral convergent strabismus with exophthalmus (BCSE) to BTA5 and BTA18 in German Brown cattle. Linkage of bilateral convergent strabismus with exophthalmus (BCSE) to BTA5 and BTA18 in German Brown cattle. 2008; 39:544-9. doi: 10.1111/j.1365-2052.2008.01771.x,
Nayeri S, et al. Genome-wide association for milk production and female fertility traits in Canadian dairy Holstein cattle. Genome-wide association for milk production and female fertility traits in Canadian dairy Holstein cattle. 2016; 17:75. doi: 10.1186/s12863-016-0386-1,
Nayeri S, et al. Genome-wide association study for lactation persistency, female fertility, longevity, and lifetime profit index traits in Holstein dairy cattle. Genome-wide association study for lactation persistency, female fertility, longevity, and lifetime profit index traits in Holstein dairy cattle. 2017; 100:1246-1258. doi: 10.3168/jds.2016-11770,
Olsen HG, et al. A genome scan for quantitative trait loci affecting milk production in Norwegian dairy cattle. A genome scan for quantitative trait loci affecting milk production in Norwegian dairy cattle. 2002; 85:3124-30. doi: 10.3168/jds.S0022-0302(02)74400-7,
Ortega MS, et al. Association of single nucleotide polymorphisms in candidate genes previously related to genetic variation in fertility with phenotypic measurements of reproductive function in Holstein cows. Association of single nucleotide polymorphisms in candidate genes previously related to genetic variation in fertility with phenotypic measurements of reproductive function in Holstein cows.…
Ortega MS, et al. Use of single nucleotide polymorphisms in candidate genes associated with daughter pregnancy rate for prediction of genetic merit for reproduction in Holstein cows. Use of single nucleotide polymorphisms in candidate genes associated with daughter pregnancy rate for prediction of genetic merit for reproduction in Holstein cows. 2016; 47:288-97. doi: 10.1111/age.12420,
Rezende FM, et al. Genomic Approaches Reveal Pleiotropic Effects in Crossbred Beef Cattle. Genomic Approaches Reveal Pleiotropic Effects in Crossbred Beef Cattle. 2021; 12:627055. doi: 10.3389/fgene.2021.627055,
Ribeca C, et al. Association of polymorphisms in calpain 1, (mu/I) large subunit, calpastatin, and cathepsin D genes with meat quality traits in double-muscled Piemontese cattle. Association of polymorphisms in calpain 1, (mu/I) large subunit, calpastatin, and cathepsin D genes with meat quality traits in double-muscled Piemontese cattle. 2013; 44:193-6. doi: 10.1111/j.1365-2052.2012.02370.x,
Ring SC, et al. Variance components for bovine tuberculosis infection and multi-breed genome-wide association analysis using imputed whole genome sequence data. Variance components for bovine tuberculosis infection and multi-breed genome-wide association analysis using imputed whole genome sequence data. 2019; 14:e0212067. doi: 10.1371/journal.pone.0212067,
Rupp R and Boichard D. Genetics of resistance to mastitis in dairy cattle. Genetics of resistance to mastitis in dairy cattle. 2003; 34:671-88. doi: 10.1051/vetres:2003020,
Rutten MJ, et al. Genetic variation in vitamin B-12 content of bovine milk and its association with SNP along the bovine genome. Genetic variation in vitamin B-12 content of bovine milk and its association with SNP along the bovine genome. 2013; 8:e62382. doi: 10.1371/journal.pone.0062382,
Sanchez MP, et al. Identification of the ABCC4, IER3, and CBFA2T2 candidate genes for resistance to paratuberculosis from sequence-based GWAS in Holstein and Normande dairy cattle. Identification of the ABCC4, IER3, and CBFA2T2 candidate genes for resistance to paratuberculosis from sequence-based GWAS in Holstein and Normande dairy cattle. 2020; 52:14. doi: 10.1186/s12711-020-00535-9,
Sanchez MP, et al. Sequence-based GWAS, network and pathway analyses reveal genes co-associated with milk cheese-making properties and milk composition in Montbéliarde cows. Sequence-based GWAS, network and pathway analyses reveal genes co-associated with milk cheese-making properties and milk composition in Montbéliarde cows. 2019; 51:34. doi: 10.1186/s12711-019-0473-7,
Schrooten C, et al. Whole genome scan to detect quantitative trait loci for conformation and functional traits in dairy cattle. Whole genome scan to detect quantitative trait loci for conformation and functional traits in dairy cattle. 2000; 83:795-806. doi: 10.3168/jds.S0022-0302(00)74942-3,
Seidenspinner T, et al. Need for sharp phenotypes in QTL detection for calving traits in dairy cattle. Need for sharp phenotypes in QTL detection for calving traits in dairy cattle. 2009; 126:455-62. doi: 10.1111/j.1439-0388.2009.00804.x,
Sherman EL, et al. Fine mapping quantitative trait loci for feed intake and feed efficiency in beef cattle. Fine mapping quantitative trait loci for feed intake and feed efficiency in beef cattle. 2009; 87:37-45. doi: 10.2527/jas.2008-0876,
Sherman EL, et al. Polymorphisms and haplotypes in the bovine neuropeptide Y, growth hormone receptor, ghrelin, insulin-like growth factor 2, and uncoupling proteins 2 and 3 genes and their associations with measures of growth, performance, feed efficiency, and carcass merit in beef cattle. Polymorphisms and haplotypes in the bovine neuropeptide Y, growth hormone receptor, ghrelin, insulin-like g…
Shi K, et al. Identification of Whole-Genome Significant Single Nucleotide Polymorphisms in Candidate Genes Associated With Serum Biochemical Traits in Chinese Holstein Cattle. Identification of Whole-Genome Significant Single Nucleotide Polymorphisms in Candidate Genes Associated With Serum Biochemical Traits in Chinese Holstein Cattle. 2020; 11:163. doi: 10.3389/fgene.2020.00163,
Snelling WM, et al. Genome-wide association study of growth in crossbred beef cattle. Genome-wide association study of growth in crossbred beef cattle. 2010; 88:837-48. doi: 10.2527/jas.2009-2257,
Thomasen JR, et al. Quantitative trait loci affecting calving traits in Danish Holstein cattle. Quantitative trait loci affecting calving traits in Danish Holstein cattle. 2008; 91:2098-105. doi: 10.3168/jds.2007-0602,
Veerkamp RF, et al. Genome-wide associations for feed utilisation complex in primiparous Holstein-Friesian dairy cows from experimental research herds in four European countries. Genome-wide associations for feed utilisation complex in primiparous Holstein-Friesian dairy cows from experimental research herds in four European countries. 2012; 6:1738-49. doi: 10.1017/S1751731112001152,
Weller JI, et al. Detection of quantitative trait loci affecting twinning rate in Israeli Holsteins by the daughter design. Detection of quantitative trait loci affecting twinning rate in Israeli Holsteins by the daughter design. 2008; 91:2469-74. doi: 10.3168/jds.2007-0915,
van den Berg I, et al. Meta-analysis for milk fat and protein percentage using imputed sequence variant genotypes in 94,321 cattle from eight cattle breeds. Meta-analysis for milk fat and protein percentage using imputed sequence variant genotypes in 94,321 cattle from eight cattle breeds. 2020; 52:37. doi: 10.1186/s12711-020-00556-4

## Sheet: TableS9
Table S9 - Description of RoH islands in DSN and Holstein
Location	Length (bp)	Genes inside a RoH island	Genes ± 250 kb from a RoH island	Candidates for
DSN
1 : 74,290,132 - 74,310,489	20357		ATP13A5, HRASLS, MB21D2	Meat (An et al., 2018), Milk (Buitenhuis et al., 2016), Fertility (Kiser et al., 2019)
4 : 76,848,259 - 76,993,327	145068	TMED4, DDX56, NPC1L1, NUDCD3	CCM2, ENSBTAG00000052466, MYO1G, PURB, H2AFV, PPIA, ZMIZ2, OGDH, CAMK2B, YKT6, GCK, MYL7, POLD2, AEBP1, POLM	Health (Rupp and Boichard, 2003), Milk (Ibeagha-Awemu et al., 2016; van den Berg et al., 2020; Sanchez et al., 2019; Sanchez et al., 2017) Production (Lu et al., 2013) Fertility (Grigoletto et al., 2020)
6 : 35,779,310 - 35,831,557	52247	FAM13A	GPRIN3, TIGD2, HERC3	Meat (Gutiérrez-Gil et al., 2012; Mateescu et al., 2017; Lu et al., 2013; Nishimura et al., 2012; McClure et al., 2010; Gutiérrez-Gil et al., 2009; Gutiérrez-Gil et al., 2008) Milk (Buitenhuis et al., 2015; Olsen et al., 2016; Gao et al., 2009) Production (Zhang et al., 2020; Akanno et al., 2018; Snelling et al., 2010; Akanno et al., 2015; Gutiérrez-Gil et al., 2009; Kneeland et al., 2004; McClur…
9 : 16,361,658 - 16,370,514	8856		ENSBTAG00000016391	Exterior (Cole et al., 2011; Bouwman et al., 2018), Health (Gobikrushanth et al., 2018), Meat (Saatchi et al., 2014), Milk (Cole et al., 2011; Buitenhuis et al., 2014) Production (Cole et al., 2011; Santana et al., 2016), Fertility (Cole et al., 2011)
9 : 16,371,019 - 16,399,826	28807		ENSBTAG00000016391	Exterior (Bouwman et al., 2018; Cole et al., 2011; Croué et al., 2019) Health (Gobikrushanth et al., 2018), Meat (Saatchi et al., 2014), Milk (Buitenhuis et al., 2014; Cole et al., 2011), Production (Cole et al., 2011; Santana et al., 2016; Snelling et al., 2010), Fertility (Cole et al., 2011)
10 : 30,721,933 - 30,889,605	167672	DPH6		Meat (McClure et al., 2010; Martins et al., 2021), Fertility (Cobanoglu et al., 2005; McClure et al., 2010)
14 : 22,768,759 - 22,822,729	53970	XKR4	TMEM68, TGS1	Exterior (Pryce et al., 2011), Health (Fortes et al., 2012; Crow et al., 1975; Fortes et al., 2013; Bastin et al., 2014; Ali et al., 2015), Meat (Wang et al., 2020; Porto et al., 2012; Bolormaa et al., 2011; Srikanth et al., 2020; Saatchi et al., 2014; Ali et al., 2015; Akanno et al., 2018; Grigoletto et al., 2020), Milk (Zhou et al., 2019; Meredith et al., 2012; Marques et al., 2011; Marete et a…
14 : 23,029,847 - 23,112,665	82818	TMEM68, TGS1	XKR4, LYN, RPS20, MOS, PLAG1	Exterior (Wu et al., 2016; Pryce et al., 2011; Marete et al., 2018; Bouwman et al., 2018; Pausch et al., 2016; Tribout et al., 2020; Fang et al., 2018), Health (Fortes et al., 2013; Bastin et al., 2014; Fortes et al., 2012; Crow et al., 1975), Meat (Wang et al., 2020; Bolormaa et al., 2011; Porto et al., 2012; Akanno et al., 2018; Saatchi et al., 2014; Sharma et al., 2014; Song et al., 2016; Kim …
14 : 23,240,115 - 23,297,958	57843	LYN, RPS20	TMEM68, TGS1, MOS, PLAG1, CHCHD7, ENSBTAG00000054153, SDR16C5, SDR16C6, PENK	Exterior (Bouwman et al., 2018; Wu et al., 2016; Tribout et al., 2020; Pausch et al., 2016; Pryce et al., 2011; Marete et al., 2018; Fang et al., 2018), Health (Fortes et al., 2013; Fortes et al., 2012), Meat (Wang et al., 2020; Kim et al., 2017; Srikanth et al., 2020; de et al., 2020; Lindholm-Perry et al., 2012; Song et al., 2016; Sharma et al., 2014; Grigoletto et al., 2020; Rezende et al., 20…
14 : 23,799,483 - 23,861,591	62108		IMPAD1	Exterior (Pryce et al., 2011), Health (Fortes et al., 2013; Fortes et al., 2012; Kaupe et al., 2007; Chinchilla-Vargas et al., 2020), Meat (Wang et al., 2020; Sasago et al., 2017; Bhuiyan et al., 2018; Lindholm-Perry et al., 2012; Saatchi et al., 2014; Nishimura et al., 2012; Rezende et al., 2021), Milk (Meredith et al., 2012; Kaupe et al., 2007; Marete et al., 2018), Production (Snelling et al.,…
14 : 31,316,339 - 31,483,458	167119	CSPP1, ARFGEF1	MCMDC2, TCF24, PPP1R42, COPS5, CPA6	Exterior (Dreher et al., 2019), Meat (Mateescu et al., 2017; McClure et al., 2010; Takasuga et al., 2007), Milk (Kolbehdari et al., 2009; Marete et al., 2018; Marques et al., 2011), Production (Cochran et al., 2013; Mizoshita et al., 2004), Fertility (Ortega et al., 2017; Kiser et al., 2019; Cochran et al., 2013 ; McClure et al., 2010)
14 : 31,484,045 - 31,538,677	54632	CPA6	CSPP1, ARFGEF1	Exterior (Dreher et al., 2019), Meat (Mateescu et al., 2017; McClure et al., 2010; Takasuga et al., 2007), Milk (Kolbehdari et al., 2009; Marques et al., 2011; Marete et al., 2018), Production (Cochran et al., 2013; Mizoshita et al., 2004), Fertility (Ortega et al., 2017; Kiser et al., 2019; Cochran et al., 2013; McClure et al., 2010)
16 : 40,659,742 - 40,667,583	7841	TNFSF18	ENSBTAG00000052047, ENSBTAG00000053302, TNFSF4, ENSBTAG00000020550	Exterior (Yan et al., 2020; Ashwell et al., 2005), Meat (McClure et al., 2010), Milk (Jiang et al., 2019)
16 : 41,672,332 - 41,734,424	62092	MFN2, PLOD1	VPS13D, TNFRSF1B, TNFRSF8, MIIP, KIAA2013, NPPB, NPPA, CLCN6, MTHFR, AGTRAP, DRAXIN	Exterior (Ashwell et al., 2005), Meat (McClure et al., 2010), Milk (Ibeagha-Awemu et al., 2016; Marete et al., 2018), Production (Snelling et al., 2010), Fertility (Hawken et al., 2012)
16 : 41,898,414 - 41,948,518	50104	AGTRAP	MIIP, MFN2, PLOD1, KIAA2013, NPPB, NPPA, CLCN6, MTHFR, DRAXIN, MAD2L2, FBXO6, FBXO44, FBXO2, DISP3	Exterior (Ashwell et al., 2005), Meat (McClure et al., 2010), Milk (Ibeagha-Awemu et al., 2016; Marete et al., 2018), Production (Snelling et al., 2010)
17 : 60,987,746 - 61,013,323	25577	LHX5, SDSL	RBM19, SDS, PLBD2, DTX1, RASAL1, CFAP73, DDX54, RITA1, IQCD, TPCN1	Exterior (Cole et al., 2011), Health (Neupane et al., 2018; Cole et al., 2011), Meat (Wang et al., 2020; McClure et al., 2012), Milk (Cole et al., 2011; Do et al., 2020), Production (Cole et al., 2011; Saatchi et al., 2014; Tetens et al., 2014), Fertility (Cole et al., 2011; Parker et al., 2016; Liu et al., 2017)
18 : 14,422,668 - 14,490,133	67465	ANKRD11, SPG7	ACSF3, CDH15, SLC22A31, RPL13, CPNE7, DPEP1, CHMP1A, SPATA33, CDK10, SPATA2L, VPS9D1, ZNF276, FANCA, SPIRE2, TCF25, MC1R, TUBB3, DEF8	Health (Ring et al., 2019), Milk (Cole et al., 2011; Benedet et al., 2019; Ibeagha-Awemu et al., 2016), Production (Cole et al., 2011), Fertility (Cole et al., 2011; Parker et al., 2016)
18 : 57,506,154 - 57,509,508	3354	ENSBTAG00000047675	ENSBTAG00000037710, ENSBTAG00000051816, ENSBTAG00000048678, ENSBTAG00000038526, IGLON5, VSIG10L, CLDND2, NKG7, LIM2, ENSBTAG00000054003, SIGLEC10, ENSBTAG00000008851, ZNF175, ENSBTAG00000023365, ENSBTAG00000045880, ENSBTAG00000050510, ENSBTAG00000019227, ENSBTAG00000050420, ENSBTAG00000035868, SPACA6, HAS1, ENSBTAG00000039491, ENSBTAG00000014593, ENSBTAG00000050920	Exterior (Abo-Ismail et al., 2017; Boichard et al., 2003), Health (Schulman et al., 2004; Mömke et al., 2008; Kühn et al., 2003), Milk (Marete et al., 2018; Marete et al., 2018; Harder et al., 2006; Daetwyler et al., 2008), Production (Nayeri et al., 2017; Cole et al., 2014; Wu et al., 2017; Zhang et al., 2016; McClure et al., 2010), Fertility (Maltecca et al., 2011; Parker et al., 2016; Müller e…
18 : 57,510,718 - 57,570,852	60134	ZNF175, ENSBTAG00000023365, ENSBTAG00000045880	ENSBTAG00000037710, ENSBTAG00000048678, ENSBTAG00000038526, IGLON5, VSIG10L, CLDND2, NKG7, LIM2, ENSBTAG00000054003, SIGLEC10, ENSBTAG00000008851, ENSBTAG00000047675, ENSBTAG00000050510, ENSBTAG00000019227, ENSBTAG00000050420, ENSBTAG00000035868, SPACA6, HAS1, ENSBTAG00000039491, ENSBTAG00000014593, ENSBTAG00000050920, ZNF613	Exterior (Abo-Ismail et al., 2017; Boichard et al., 2003), Health (Schulman et al., 2004; Mömke et al., 2008; Chinchilla-Vargas et al., 2020; Kühn et al., 2003), Milk (Marete et al., 2018; Marete et al., 2018; Harder et al., 2006; Daetwyler et al., 2008), Production (Nayeri et al., 2017; Cole et al., 2014; Wu et al., 2017; Zhang et al., 2016; McClure et al., 2010), Fertility (Fang et al., 2019; M…
23 : 14,138,860 - 14,194,653	55793		MOCS1, LRFN2	Exterior (Cole et al., 2011; Schrooten et al., 2004), Health (Cole et al., 2011), Meat (Yang et al., 2014; McClure et al., 2010), Milk (Tetens et al., 2015; Jiang et al., 2019; Schrooten et al., 2004; Plante et al., 2001), Production (Yang et al., 2014; Cole et al., 2011; Kneeland et al., 2004; McClure et al., 2010), Fertility (Cole et al., 2011, Seidenspinner et al., 2009; McClure et al., 2010)
28 : 25,396,355 - 25,406,506	10151		STOX1, DDX50, DDX21, KIF1BP, SRGN, VPS26A, SUPV3L1, HKDC1	Exterior (Schrooten et al., 2004), Health (Shi et al., 2020), Milk (Korkuć et al., 2021; Schrooten et al., 2004), Production (Snelling et al., 2010; McClure et al., 2010), Fertility (Kiser et al., 2019; McClure et al., 2010)
Holstein
1 : 74,264,082 - 74,312,525	48443		ATP13A4, ATP13A5, HRASLS, MB21D2	Health (Mapholi et al., 2016), Meat (An et al., 2018), Milk (Buitenhuis et al., 2016), Fertility (Kiser et al., 2019)
4 : 76,847,893 - 76,984,479	136586	TMED4, DDX56, NPC1L1, NUDCD3	CCM2, ENSBTAG00000052466, MYO1G, PURB, H2AFV, PPIA, ZMIZ2, OGDH, CAMK2B, YKT6, GCK, MYL7, POLD2, AEBP1, POLM	Health (Rupp and Boichard, 2003), Milk (Ibeagha-Awemu et al., 2016; van et al., 2020; Sanchez et al., 2019; Sanchez et al., 2017), Production (Lu et al., 2013), Fertility (Grigoletto et al., 2020),
8: 106,068,712 - 106,136,586	67874	ASTN2	TRIM32	Exterior (Pryce et al., 2011), Health (Sollero et al., 2017), Production (McClure et al., 2010)
8 : 106,142,392 - 106,152,704	10312	ASTN2		Exterior (Pryce et al., 2011), Health (Sollero et al., 2017), Production (McClure et al., 2010)
8 : 106,155,962 - 106,167,390	11428	ASTN2		Exterior (Pryce et al., 2011), Health (Sollero et al., 2017), Production (McClure et al., 2010)
8 : 106,185,757 - 106,290,180	104423	ASTN2		Exterior (Pryce et al., 2011), Health (Sollero et al., 2017), Production (McClure et al., 2010), Fertility (Ashwell et al., 2005)
13 : 437,055 - 483,242	46187	ENSBTAG00000024139	OR4C27, ENSBTAG00000051498, TMX4	Exterior (Cole et al., 2011; Ashwell et al., 2005), Milk (Cole et al., 2011), Production (Cole et al., 2011), Fertility (Cole et al., 2011)
13 : 483,283 –	1720		ENSBTAG00000024139, OR4C27, ENSBTAG00000051498, TMX4	Exterior (Cole et al., 2011; Ashwell et al., 2005), Milk (Cole et al., 2011), Production (Cole et al., 2011), Fertility (Cole et al., 2011)
485003
13 : 485,762 - 494,597	8835	OR4C27, ENSBTAG00000051498	ENSBTAG00000024139, TMX4	Exterior (Cole et al., 2011; Ashwell et al., 2005), Milk (Cole et al., 2011), Production (Cole et al., 2011), Fertility (Cole et al., 2011)
13 : 496,164 - 501,916	5752	ENSBTAG00000051498	ENSBTAG00000024139, OR4C27, TMX4	Exterior (Cole et al., 2011; Ashwell et al., 2005), Milk (Cole et al., 2011), Production (Cole et al., 2011), Fertility (Cole et al., 2011)
14 : 22,768,535 - 22,936,836	168301	XKR4	TMEM68, TGS1, LYN	Exterior (Pryce et al., 2011), Health (Bastin et al., 2014; Fortes et al., 2012; Fortes et al., 2013; Ali et al., 2015; Crow et al., 1975), Meat (Wang et al., 2020; Porto et al., 2012; Saatchi et al., 2014; Bolormaa et al., 2011; Ali et al., 2015; Akanno et al., 2018; Srikanth et al., 2020; Grigoletto et al., 2020), Milk (Zhou et al., 2019; Iso-Touru et al., 2016; Marques et al., 2011; Meredith e…
14 : 22,946,592 - 23,013,581	66989	XKR4	TMEM68, TGS1, LYN	Exterior (Pryce et al., 2011), Health (Fortes et al., 2013; Fortes et al., 2012; Bastin et al., 2014; Crow et al., 1975; Ali et al., 2015), Meat (Wang et al., 2020; Bolormaa et al., 2011; Akanno et al., 2018; Porto et al., 2012; Saatchi et al., 2014; Ali et al., 2015; Grigoletto et al., 2020), Milk (Iso-Touru et al., 2016; Marques et al., 2011; Marete et al., 2018; Meredith et al., 2012), Product…
14 : 23,015,681 - 23,225,387	209706	TMEM68, TGS1, LYN	XKR4, RPS20, MOS, PLAG1, CHCHD7, ENSBTAG00000054153, SDR16C5	Exterior (Pryce et al., 2011; Wu et al., 2016; Bouwman et al., 2018; Marete et al., 2018; Tribout et al., 2020; Pausch et al., 2016; Fang et al., 2018), Health (Fortes et al., 2013; Fortes et al., 2012; Bastin et al., 2014; Crow et al., 1975), Meat (Wang et al., 2020; Porto et al., 2012; Bolormaa et al., 2011; Akanno et al., 2018; Saatchi et al., 2014; Kim et al., 2017; Lindholm-Perry et al., 201…
18 : 14,482,261 - 14,525,853	43592	SPG7, RPL13, CPNE7, DPEP1	ACSF3, CDH15, SLC22A31, ANKRD11, CHMP1A, SPATA33, CDK10, SPATA2L, VPS9D1, ZNF276, FANCA, SPIRE2, TCF25, MC1R, TUBB3, DEF8, ENSBTAG00000038051, DBNDD1, GAS8	Health (Ring et al., 2019), Milk (Cole et al., 2011; Benedet et al., 2019; Ibeagha-Awemu et al., 2016), Production (Cole et al., 2011), Fertility (Cole et al., 2011; Parker et al., 2016)
20 : 31,678,732 - 31,680,635	1903		HMGCS1, ENSBTAG00000048672, NIM1K, ZNF131, ENSBTAG00000054352, SELENOP, CCDC152, GHR	Exterior (Mészáros et al., 2015), Health (Marete et al., 2018), Meat (Cardoso et al., 2014), Milk (Benedet et al., 2019; Do et al., 2020; Fang et al., 2017; Do et al., 2019; Iso-Touru et al., 2016; Nayeri et al., 2016; Pausch et al., 2015; Chamberlain et al., 2012; Nayeri et al., 2017; Pryce et al., 2010; Meredith et al., 2012; Wang et al., 2019; Ning et al., 2017; Ning et al., 2018; Jiang et al.…
20 : 31,680,822 - 31,734,833	54011		HMGCS1, ENSBTAG00000048672, NIM1K, ZNF131, ENSBTAG00000054352, SELENOP, CCDC152, GHR	Exterior (Mészáros et al., 2015), Health (Marete et al., 2018), Meat (Cardoso et al., 2014), Milk (Tribout et al., 2020; van et al., 2020; Weller et al., 2018; Nayeri et al., 2016; Nayeri et al., 2017; Benedet et al., 2019; Jiang et al., 2019; Ning et al., 2018; Ning et al., 2017; Pausch et al., 2017; Wang et al., 2019; Do et al., 2020; Fang et al., 2017; Do et al., 2019; Iso-Touru et al., 2016; …
21 : 38,115,814 - 38,176,712	60898		ENSBTAG00000031558	Health (Boichard et al., 2003; Rupp and Boichard, 2003), Meat (Li et al., 2004; McClure et al., 2010), Milk (Bagnato et al., 2008; Rodriguez-Zas et al., 2002), Production (Kneeland et al., 2004), Fertility (Galliou et al., 2020; Druet et al., 2009),
21 : 38,199,599 - 38,258,714	59115			Health (Boichard et al., 2003; Rupp and Boichard, 2003), Meat (Li et al., 2004; McClure et al., 2010), Milk (Bagnato et al., 2008; Rodriguez-Zas et al., 2002), Production (Kneeland et al., 2004; Zhuang et al., 2020), Fertility (Regatieri et al., 2017; Hawken et al., 2012; Druet et al., 2009)
26 : 9,558,523 - 9,638,107	79584	PTEN	PAPSS2, ATAD1	Exterior (Minozzi et al., 2013), Meat (Morris et al., 2010), Milk (Gebreyesus et al., 2019; Li et al., 2015; Li et al., 2014; Benedet et al., 2019; Minozzi et al., 2013; Bennewitz et al., 2003), Production (Serão et al., 2013; McClure et al., 2010), Fertility (McClure et al., 2010)
Abo-Ismail MK, et al. Development and validation of a small SNP panel for feed efficiency in beef cattle.doi: 10.1093/jas/sky020
Abo-Ismail MK, et al. Genome-wide association studies and genomic prediction of breeding values for calving performance and body conformation traits in Holstein cattle. 2017; 49:82. doi: 10.1186/s12711-017-0356-8
Akanno EC, et al. Genome-wide association for heifer reproduction and calf performance traits in beef cattle. 2015; 58:549-57. doi: 10.1139/gen-2015-0031
Akanno EC, et al. Genome-wide association scan for heterotic quantitative trait loci in multi-breed and crossbred beef cattle. 2018; 50:48. doi: 10.1186/s12711-018-0405-y
Ali AA, et al. Additive and epistatic genome-wide association for growth and ultrasound scan measures of carcass-related traits in Brahman cattle. 2015; 132:187-97. doi: 10.1111/jbg.12147
An B, et al. Genome-wide association study identifies loci and candidate genes for internal organ weights in Simmental beef cattle. 2018; 50:523-531. doi: 10.1152/physiolgenomics.00022.2018
An B, et al. Genome-wide association study reveals candidate genes associated with body measurement traits in Chinese Wagyu beef cattle. 2019; 50:386-390. doi: 10.1111/age.12805
Ashwell MS, et al. Detection of quantitative trait loci influencing conformation traits and calving ease in Holstein-Friesian cattle. 2005; 88:4111-9. doi: 10.3168/jds.S0022-0302(05)73095-2
Bagnato A, et al. Quantitative trait loci affecting milk yield and protein percentage in a three-country Brown Swiss population. 2008; 91:767-83. doi: 10.3168/jds.2007-0507
Bastin BC, et al. A polymorphism in XKR4 is significantly associated with serum prolactin concentrations in beef cows grazing tall fescue. 2014; 45:439-41. doi: 10.1111/age.12134
Benedet A, et al. The use of mid-infrared spectra to map genes affecting milk composition. 2019; 102:7189-7203. doi: 10.3168/jds.2018-15890
Bennewitz J, et al. Combined analysis of data from two granddaughter designs: A simple strategy for QTL confirmation and increasing experimental power in dairy cattle. 2003; 35:319-38. doi: 10.1186/1297-9686-35-3-319
Bhuiyan MSA, et al. Functional Partitioning of Genomic Variance and Genome-Wide Association Study for Carcass Traits in Korean Hanwoo Cattle Using Imputed Sequence Level SNP Data. 2018; 9:217. doi: 10.3389/fgene.2018.00217
Boichard D, et al. Detection of genes influencing economic traits in three French dairy cattle breeds. 2003; 35:77-101. doi: 10.1186/1297-9686-35-1-77
Bolormaa S, et al. A genome-wide association study of meat and carcass traits in Australian cattle. 2011; 89:2297-309. doi: 10.2527/jas.2010-3138
Bouwman AC, et al. Meta-analysis of genome-wide association studies for cattle stature identifies common genes that regulate body size in mammals. 2018; 50:362-367. doi: 10.1038/s41588-018-0056-5
Buitenhuis B, et al. Estimation of genetic parameters and detection of chromosomal regions affecting the major milk proteins and their post translational modifications in Danish Holstein and Danish Jersey cattle. 2016; 17:114. doi: 10.1186/s12863-016-0421-2
Buitenhuis B, et al. Estimation of genetic parameters and detection of quantitative trait loci for minerals in Danish Holstein and Danish Jersey milk. 2015; 16:52. doi: 10.1186/s12863-015-0209-9
Buitenhuis B, et al. Genome-wide association and biological pathway analysis for milk-fat composition in Danish Holstein and Danish Jersey cattle. 2014; 15:1112. doi: 10.1186/1471-2164-15-1112
Cardoso DF, et al. Polymorphism analysis in genes of the somatotropic axis in Nellore cattle selected for growth. 2014; 545:215-9. doi: 10.1016/j.gene.2014.05.033
Chamberlain AJ, et al. Validation of single nucleotide polymorphisms associated with milk production traits in dairy cattle. 2012; 95:864-75. doi: 10.3168/jds.2010-3786
Chinchilla-Vargas J, et al. Genetic Basis of Blood-Based Traits and Their Relationship With Performance and Environment in Beef Cattle at Weaning. 2020; 11:717. doi: 10.3389/fgene.2020.00717
Cobanoglu O, et al. Genome screen for twinning rate QTL in four North American Holstein families. 2005; 36:303-8. doi: 10.1111/j.1365-2052.2005.01299.x
Cochran SD, et al. Discovery of single nucleotide polymorphisms in candidate genes associated with fertility and production traits in Holstein cattle. 2013; 14:49. doi: 10.1186/1471-2156-14-49
Cole JB, et al. A genome-wide association study of calf birth weight in Holstein cattle using single nucleotide polymorphisms and phenotypes predicted from auxiliary traits. 2014; 97:3156-72. doi: 10.3168/jds.2013-7409
Cole JB, et al. Genome-wide association analysis of thirty one production, health, reproduction and body conformation traits in contemporary U.S. Holstein cows. 2011; 12:408. doi: 10.1186/1471-2164-12-408
Croué I, et al. Genomic analysis of claw lesions in Holstein cows: Opportunities for genomic selection, quantitative trait locus detection, and gene identification. 2019; 102:6306-6318. doi: 10.3168/jds.2018-15979
Crow TJ, et al. Proceedings: Do anti-psychotic drugs act by dopamine receptor blockade in the nucleus accumbens. 1975; 55:295P-296P.
Daetwyler HD, et al. A genome scan to detect quantitative trait loci for economically important traits in Holstein cattle using two methods and a dense single nucleotide polymorphism map. 2008; 91:3225-36. doi: 10.3168/jds.2007-0333
de Las Heras-Saldana S, et al. Use of gene expression and whole-genome sequence information to improve the accuracy of genomic prediction for carcass traits in Hanwoo cattle. 2020; 52:54. doi: 10.1186/s12711-020-00574-2
Do DN, et al. A targeted genotyping approach to enhance the identification of variants for lactation persistency in dairy cows. 2019; 97:4066-4075. doi: 10.1093/jas/skz279
Do DN, et al. Targeted genotyping to identify potential functional variants associated with cholesterol content in bovine milk. 2020; 51:200-209. doi: 10.1111/age.12901
Dreher C, et al. Genomic analysis of perinatal sucking reflex in German Brown Swiss calves. 2019; 102:6296-6305. doi: 10.3168/jds.2019-16487
Druet T, et al. Estimation of genetic parameters and genome scan for 15 semen characteristics traits of Holstein bulls. 2009; 126:269-77. doi: 10.1111/j.1439-0388.2008.00788.x
Fang L, et al. Genetic and epigenetic architecture of paternal origin contribute to gestation length in cattle. 2019; 2:100. doi: 10.1038/s42003-019-0341-6
Fang L, et al. Integrating Sequence-based GWAS and RNA-Seq Provides Novel Insights into the Genetic Basis of Mastitis and Milk Production in Dairy Cattle. 2017; 7:45560. doi: 10.1038/srep45560
Fang L, et al. MicroRNA-guided prioritization of genome-wide association signals reveals the importance of microRNA-target gene networks for complex traits in cattle. 2018; 8:9345. doi: 10.1038/s41598-018-27729-y
Fink T, et al. Functional confirmation of PLAG1 as the candidate causative gene underlying major pleiotropic effects on body weight and milk characteristics. 2017; 7:44793. doi: 10.1038/srep44793
Fortes MR, et al. Candidate genes associated with testicular development, sperm quality, and hormone levels of inhibin, luteinizing hormone, and insulin-like growth factor 1 in Brahman bulls. 2012; 87:58. doi: 10.1095/biolreprod.112.101089
Fortes MR, et al. Genome-wide association study for inhibin, luteinizing hormone, insulin-like growth factor 1, testicular size and semen traits in bovine species. 2013; 1:644-50. doi: 10.1111/j.2047-2927.2013.00101.x
Frischknecht M, et al. Highly accurate sequence imputation enables precise QTL mapping in Brown Swiss cattle. 2017; 18:999. doi: 10.1186/s12864-017-4390-2
Galliou JM, et al. Identification of Loci and Pathways Associated with Heifer Conception Rate in U.S. Holsteins. 2020; 11:(unknown pages). doi: 10.3390/genes11070767
Gao H, et al. Bayesian shrinkage mapping for multiple QTL in half-sib families. 2009; 103:368-76. doi: 10.1038/hdy.2009.71
Gebreyesus G, et al. Combining multi-population datasets for joint genome-wide association and meta-analyses: The case of bovine milk fat composition traits. 2019; 102:11124-11141. doi: 10.3168/jds.2019-16676
Gobikrushanth M, et al. The relationship between serum anti-Mollerian hormone concentrations and fertility, and genome-wide associations for anti-Mollerian hormone in Holstein cows. 2018; 101:7563-7574. doi: 10.3168/jds.2017-13940
Grigoletto L, et al. Genetic Architecture of Carcass and Meat Quality Traits in Montana Tropical. 2020; 11:123. doi: 10.3389/fgene.2020.00123
Grigoletto L, et al. Genetic Parameters and Genome-Wide Association Studies for Anti-Mollerian Hormone Levels and Antral Follicle Populations Measured After Estrus Synchronization in Nellore Cattle. 2020; 10:(unknown pages). doi: 10.3390/ani10071185
Gutiérrez -Gil B, et al. Detection of quantitative trait loci for meat quality traits in cattle. 2008; 39:51-61. doi: 10.1111/j.1365-2052.2007.01682.x
Gutiérrez-Gil B, et al. Investigation of the genetic architecture of a bone carcass weight QTL on BTA6. 2012; 43:654-61. doi: 10.1111/j.1365-2052.2012.02322.x
Gutiérrez -Gil B, et al. Search for quantitative trait loci affecting growth and carcass traits in a cross population of beef and dairy cattle. 2009; 87:24-36. doi: 10.2527/jas.2008-0922
Harder B, et al. Mapping of quantitative trait loci for lactation persistency traits in German Holstein dairy cattle. 2006; 123:89-96. doi: 10.1111/j.1439-0388.2006.00577.x
Hawken RJ, et al. Genome-wide association studies of female reproduction in tropically adapted beef cattle. 2012; 90:1398-410. doi: 10.2527/jas.2011-4410
Hou J, et al. A SNP in PLAG1 is associated with body height trait in Chinese cattle. 2020; 51:87-90. doi: 10.1111/age.12872
Ibeagha-Awemu EM, et al. High density genome wide genotyping-by-sequencing and association identifies common and low frequency SNPs, and novel candidate genes influencing cow milk traits. 2016; 6:31109. doi: 10.1038/srep31109
Iso-Touru T, et al. Genome-wide association analysis of milk yield traits in Nordic Red Cattle using imputed whole genome sequence variants. 2016; 17:55. doi: 10.1186/s12863-016-0363-8
Jiang J, et al. A Large-Scale Genome-Wide Association Study in U.S. Holstein Cattle. 2019; 10:412. doi: 10.3389/fgene.2019.00412
Karisa BK, et al. Candidate genes and single nucleotide polymorphisms associated with variation in residual feed intake in beef cattle. 2013; 91:3502-13. doi: 10.2527/jas.2012-6170
Kaupe B, et al. Joint analysis of the influence of CYP11B1 and DGAT1 genetic variation on milk production, somatic cell score, conformation, reproduction, and productive lifespan in German Holstein cattle. 2007; 85:11-21. doi: 10.2527/jas.2005-753
Kim HJ, et al. Genetic association of PLAG1, SCD, CYP7B1 and FASN SNPs and their effects on carcass weight, intramuscular fat and fatty acid composition in Hanwoo steers (Korean cattle). 2017; 48:251-252. doi: 10.1111/age.12523
Kiser JN, et al. Validation of 46 loci associated with female fertility traits in cattle. 2019; 20:576. doi: 10.1186/s12864-019-5935-3
Kneeland J, et al. Identification and fine mapping of quantitative trait loci for growth traits on bovine chromosomes 2, 6, 14, 19, 21, and 23 within one commercial line of Bos taurus. 2004; 82:3405-14. doi: 10.2527/2004.82123405x
Kolbehdari D, et al. A whole genome scan to map QTL for milk production traits and somatic cell score in Canadian Holstein bulls. 2009; 126:216-27. doi: 10.1111/j.1439-0388.2008.00793.x
Kolbehdari D, et al. A whole-genome scan to map quantitative trait loci for conformation and functional traits in Canadian Holstein bulls. 2008; 91:2844-56. doi: 10.3168/jds.2007-0585
Korkuc P, et al. Genomic Loci Affecting Milk Production in German Black Pied Cattle (DSN). 2021; 12:640039. doi: 10.3389/fgene.2021.640039
Kühn Ch, et al. Quantitative trait loci mapping of functional traits in the German Holstein cattle population. 2003; 86:360-8. doi: 10.3168/jds.s0022-0302(03)73614-5
Li C, et al. Genome wide association study identifies 20 novel promising genes associated with milk fatty acid traits in Chinese Holstein. 2014; 9:e96186. doi: 10.1371/journal.pone.0096186
Li C, et al. Identification and fine mapping of quantitative trait loci for backfat on bovine chromosomes 2, 5, 6, 19, 21, and 23 in a commercial line of Bos taurus. 2004; 82:967-72. doi: 10.2527/2004.824967x
Li X, et al. Joint genome-wide association study for milk fatty acid traits in Chinese and Danish Holstein populations. 2015; 98:8152-63. doi: 10.3168/jds.2015-9383
Lindholm-Perry AK, et al. Genetic markers on BTA14 predictive for residual feed intake in beef steers and their effects on carcass and meat quality traits. 2012; 43:599-603. doi: 10.1111/j.1365-2052.2011.02307.x
Littlejohn M, et al. Genetic variation in PLAG1 associates with early life body weight and peripubertal weight and growth in Bos taurus. 2012; 43:591-4. doi: 10.1111/j.1365-2052.2011.02293.x
Liu A, et al. Genome-wide Association Studies for Female Fertility Traits in Chinese and Nordic Holsteins. 2017; 7:8487. doi: 10.1038/s41598-017-09170-9
Lopdell TJ, et al. DNA and RNA-sequence based GWAS highlights membrane-transport genes as key modulators of milk lactose content. 2017; 18:968. doi: 10.1186/s12864-017-4320-3
Lu D, et al. Genome-wide association analyses for carcass quality in crossbred beef cattle. 2013; 14:80. doi: 10.1186/1471-2156-14-80
Lu D, et al. Genome-wide association analyses for growth and feed efficiency traits in beef cattle. 2013; 91:3612-33. doi: 10.2527/jas.2012-5716
Maltecca C, et al. A genome-wide association study of direct gestation length in US Holstein and Italian Brown populations. 2011; 42:585-91. doi: 10.1111/j.1365-2052.2011.02188.x
Mao X, et al. Genome-wide association studies of growth traits in three dairy cattle breeds using whole-genome sequence data. 2016; 94:1426-37. doi: 10.2527/jas.2015-9838
Mapholi NO, et al. Genome-wide association study of tick resistance in South African Nguni cattle. 2016; 7:487-97. doi: 10.1016/j.ttbdis.2016.02.005
Marete A, et al. Genome-wide association study for milking speed in French Holstein cows. 2018; 101:6205-6219. doi: 10.3168/jds.2017-14067
Marete AG, et al. A Meta-Analysis Including Pre-selected Sequence Variants Associated With Seven Traits in Three French Dairy Cattle Populations. 2018; 9:522. doi: 10.3389/fgene.2018.00522
Marques E, et al. Identification of candidate markers on bovine chromosome 14 (BTA14) under milk production trait quantitative trait loci in Holstein. 2011; 128:305-13. doi: 10.1111/j.1439-0388.2010.00910.x
Martins R, et al. Genome-wide association study and pathway analysis for carcass fatness in Nellore cattle measured by ultrasound. 2021; 52:730-733. doi: 10.1111/age.13129
Martínez R, et al. Genome-wide association study on growth traits in Colombian creole breeds and crossbreeds with Zebu cattle. 2014; 13:6420-32. doi: 10.4238/2014.August.25.5
Mateescu RG, et al. Network Analysis Reveals Putative Genes Affecting Meat Quality in Angus Cattle. 2017; 8:171. doi: 10.3389/fgene.2017.00171
McClure MC, et al. A genome scan for quantitative trait loci influencing carcass, post-natal growth and reproductive traits in commercial Angus cattle. 2010; 41:597-607. doi: 10.1111/j.1365-2052.2010.02063.x
McClure MC, et al. Genome-wide association analysis for quantitative trait loci influencing Warner-Bratzler shear force in five taurine cattle breeds. 2012; 43:662-73. doi: 10.1111/j.1365-2052.2012.02323.x
Melo TP, et al. Multitrait meta-analysis identified genomic regions associated with sexual precocity in tropical beef cattle. 2018; 96:4087-4099. doi: 10.1093/jas/sky289
Melo TP, et al. RAPID COMMUNICATION: Multi-breed validation study unraveled genomic regions associated with puberty traits segregating across tropically adapted breeds1. 2019; 97:3027-3033. doi: 10.1093/jas/skz121
Meredith BK, et al. Genome-wide associations for milk production and somatic cell score in Holstein-Friesian cattle in Ireland. 2012; 13:21. doi: 10.1186/1471-2156-13-21
Minozzi G, et al. Genome wide analysis of fertility and production traits in Italian Holstein cattle. 2013; 8:e80219. doi: 10.1371/journal.pone.0080219
Mizoshita K, et al. Quantitative trait loci analysis for growth and carcass traits in a half-sib family of purebred Japanese Black (Wagyu) cattle. 2004; 82:3415-20. doi: 10.2527/2004.82123415x
Morris CA, et al. Quantitative trait loci for organ weights and adipose fat composition in Jersey and Limousin back-cross cattle finished on pasture or feedlot. 2010; 41:589-96. doi: 10.1111/j.1365-2052.2010.02058.x
Mészáros G, et al. Genomic regions influencing coat color saturation and facial markings in Fleckvieh cattle. 2015; 46:65-8. doi: 10.1111/age.12249
Mömke S, et al. Linkage of bilateral convergent strabismus with exophthalmus (BCSE) to BTA5 and BTA18 in German Brown cattle. 2008; 39:544-9. doi: 10.1111/j.1365-2052.2008.01771.x
Müller MP, et al. Genome-wide mapping of 10 calving and fertility traits in Holstein dairy cattle with special regard to chromosome 18. 2017; 100:1987-2006. doi: 10.3168/jds.2016-11506
Nayeri S, et al. Genome-wide association for milk production and female fertility traits in Canadian dairy Holstein cattle. Genome-wide association for milk production and female fertility traits in Canadian dairy Holstein cattle. 2016; 17:75. doi: 10.1186/s12863-016-0386-1
Nayeri S, et al. Genome-wide association study for lactation persistency, female fertility, longevity, and lifetime profit index traits in Holstein dairy cattle. 2017; 100:1246-1258. doi: 10.3168/jds.2016-11770
Neupane M, et al. Gene set enrichment analysis of SNP data in dairy and beef cattle with bovine respiratory disease. 2018; 49:527-538. doi: 10.1111/age.12718
Ning C, et al. Eigen decomposition expedites longitudinal genome-wide association studies for milk production traits in Chinese Holstein. 2018; 50:12. doi: 10.1186/s12711-018-0383-0
Ning C, et al. Performance Gains in Genome-Wide Association Studies for Longitudinal Traits via Modeling Time-varied effects. 2017; 7:590. doi: 10.1038/s41598-017-00638-2
Nishimura S, et al. Genome-wide association study identified three major QTL for carcass weight including the PLAG1-CHCHD7 QTN for stature in Japanese Black cattle. 2012; 13:40. doi: 10.1186/1471-2156-13-40
Nkrumah JD, et al. Primary genome scan to identify putative quantitative trait loci for feedlot growth rate, feed intake, and feed efficiency of beef cattle. 2007; 85:3170-81. doi: 10.2527/jas.2007-0234
Olsen HG, et al. Fine mapping of a QTL on bovine chromosome 6 using imputed full sequence data suggests a key role for the group-specific component (GC) gene in clinical mastitis and milk production. 2016; 48:79. doi: 10.1186/s12711-016-0257-2
Ortega MS, et al. Association of single nucleotide polymorphisms in candidate genes previously related to genetic variation in fertility with phenotypic measurements of reproductive function in Holstein cows. 2017; 100:3725-3734. doi: 10.3168/jds.2016-12260
Parker Gaddis KL, et al. Explorations in genome-wide association studies and network analyses with dairy cattle fertility traits. 2016; 99:6420-6435. doi: 10.3168/jds.2015-10444
Pausch H, et al. A multi-trait meta-analysis with imputed sequence variants reveals twelve QTL for mammary gland morphology in Fleckvieh cattle. 2016; 48:14. doi: 10.1186/s12711-016-0190-4
Pausch H, et al. Genome-wide association study identifies two major loci affecting calving ease and growth-related traits in cattle. 2011; 187:289-97. doi: 10.1534/genetics.110.124057
Pausch H, et al. Meta-analysis of sequence-based association studies across three cattle breeds reveals 25 QTL for fat and protein percentages in milk at nucleotide resolution. 2017; 18:853. doi: 10.1186/s12864-017-4263-8
Pausch H, et al. Short communication: Validation of 4 candidate causative trait variants in 2 cattle breeds using targeted sequence imputation. 2015; 98:4162-7. doi: 10.3168/jds.2015-9402
Pegolo S, et al. Effects of candidate gene polymorphisms on the detailed fatty acids profile determined by gas chromatography in bovine milk. 2016; 99:4558-4573. doi: 10.3168/jds.2015-10420
Plante Y, et al. Detection of quantitative trait loci affecting milk production traits on 10 chromosomes in Holstein cattle. 2001; 84:1516-24. doi: 10.3168/jds.S0022-0302(01)70185-3
Porto Neto LR, et al. Variation in the XKR4 gene was significantly associated with subcutaneous rump fat thickness in indicine and composite cattle. 2012; 43:785-9. doi: 10.1111/j.1365-2052.2012.02330.x
Porto-Neto LR, et al. Genome-wide association for the outcome of fixed-time artificial insemination of Brahman heifers in northern Australia. 2015; 93:5119-27. doi: 10.2527/jas.2015-9401
Pryce JE, et al. A validated genome-wide association study in 2 dairy cattle breeds for milk production and fertility traits using variable length haplotypes. 2010; 93:3331-45. doi: 10.3168/jds.2009-2893
Pryce JE, et al. Polymorphic regions affecting human height also control stature in cattle. 2011; 187:981-4. doi: 10.1534/genetics.110.123943
Regatieri IC, et al. Association between single nucleotide polymorphisms and sexual precocity in Nellore heifers. 2017; 177:88-96. doi: 10.1016/j.anireprosci.2016.12.009
Rezende FM, et al. Genomic Approaches Reveal Pleiotropic Effects in Crossbred Beef Cattle. 2021; 12:627055. doi: 10.3389/fgene.2021.627055
Ring SC, et al. Variance components for bovine tuberculosis infection and multi-breed genome-wide association analysis using imputed whole genome sequence data. 2019; 14:e0212067. doi: 10.1371/journal.pone.0212067
Rodriguez-Zas SL, et al. Detection of quantitative trait loci influencing dairy traits using a model for longitudinal data. 2002; 85:2681-91. doi: 10.3168/jds.S0022-0302(02)74354-3
Rupp R and Boichard D. Genetics of resistance to mastitis in dairy cattle. 2003; 34:671-88. doi: 10.1051/vetres:2003020
Saatchi M, et al. Large-effect pleiotropic or closely linked QTL segregate within and across ten US cattle breeds. 2014; 15:442. doi: 10.1186/1471-2164-15-442
Saatchi M, et al. QTLs associated with dry matter intake, metabolic mid-test weight, growth and feed efficiency have little overlap across 4 beef cattle studies. 2014; 15:1004. doi: 10.1186/1471-2164-15-1004
Sanchez MP, et al. Sequence-based GWAS, network and pathway analyses reveal genes co-associated with milk cheese-making properties and milk composition in Montbeliarde cows. 2019; 51:34. doi: 10.1186/s12711-019-0473-7
Sanchez MP, et al. Within-breed and multi-breed GWAS on imputed whole-genome sequence variants reveal candidate mutations affecting milk protein composition in dairy cattle. 2017; 49:68. doi: 10.1186/s12711-017-0344-z
Santana MH, et al. Systems genetics and genome-wide association approaches for analysis of feed intake, feed efficiency, and performance in beef cattle. 2016; 15:(unknown pages). doi: 10.4238/gmr15048930
Sasago N, et al. Genome-wide association study for carcass traits, fatty acid composition, chemical composition, sugar, and the effects of related candidate genes in Japanese Black cattle. 2017; 88:33-44. doi: 10.1111/asj.12595
Schrooten C, et al. Whole genome scan to detect chromosomal regions affecting multiple traits in dairy cattle. 2004; 87:3550-60. doi: 10.3168/jds.S0022-0302(04)73492-X
Schulman NF, et al. Quantitative trait Loci for health traits in Finnish Ayrshire cattle. 2004; 87:443-9. doi: 10.3168/jds.S0022-0302(04)73183-5
Seabury CM, et al. Genome-wide association study for feed efficiency and growth traits in U.S. beef cattle. 2017; 18:386. doi: 10.1186/s12864-017-3754-y
Seidenspinner T, et al. Need for sharp phenotypes in QTL detection for calving traits in dairy cattle. 2009; 126:455-62. doi: 10.1111/j.1439-0388.2009.00804.x
Serão NV, et al. Bivariate genome-wide association analysis of the growth and intake components of feed efficiency. 2013; 8:e78530. doi: 10.1371/journal.pone.0078530
Sharma A, et al. Validation of genetic polymorphisms on BTA14 associated with carcass trait in a commercial Hanwoo population. 2014; 45:863-7. doi: 10.1111/age.12204
Shi K, et al. Identification of Whole-Genome Significant Single Nucleotide Polymorphisms in Candidate Genes Associated With Serum Biochemical Traits in Chinese Holstein Cattle. 2020; 11:163. doi: 10.3389/fgene.2020.00163
Snelling WM, et al. Genome-wide association study of growth in crossbred beef cattle. 2010; 88:837-48. doi: 10.2527/jas.2009-2257
Sollero BP, et al. Tag SNP selection for prediction of tick resistance in Brazilian Braford and Hereford cattle breeds using Bayesian methods. 2017; 49:49. doi: 10.1186/s12711-017-0325-2
Song Y, et al. Genome-Wide Association Study Reveals the PLAG1 Gene for Knuckle, Biceps and Shank Weight in Simmental Beef Cattle. 2016; 11:e0168316. doi: 10.1371/journal.pone.0168316
Srikanth K, et al. A Gene-Set Enrichment and Protein-Protein Interaction Network-Based GWAS with Regulatory SNPs Identifies Candidate Genes and Pathways Associated with Carcass Traits in Hanwoo Cattle. 2020; 11:(unknown pages). doi: 10.3390/genes11030316
Takasuga A, et al. Identification of bovine QTL for growth and carcass traits in Japanese Black cattle by replication and identical-by-descent mapping. 2007; 18:125-36. doi: 10.1007/s00335-006-0096-5
Tetens J, et al. Genetic and genomic dissection of dry matter intake at different lactation stages in primiparous Holstein cows. 2014; 97:520-31. doi: 10.3168/jds.2013-7301
Tetens J, et al. Polymorphisms within the APOBR gene are highly associated with milk levels of prognostic ketosis biomarkers in dairy cows. 2015; 47:129-37. doi: 10.1152/physiolgenomics.00126.2014
Tribout T, et al. Confirmed effects of candidate variants for milk production, udder health, and udder morphology in dairy cattle. 2020; 52:55. doi: 10.1186/s12711-020-00575-1
van den Berg I, et al. Meta-analysis for milk fat and protein percentage using imputed sequence variant genotypes in 94,321 cattle from eight cattle breeds. 2020; 52:37. doi: 10.1186/s12711-020-00556-4
Viale E, et al. Association of candidate gene polymorphisms with milk technological traits, yield, composition, and somatic cell score in Italian Holstein-Friesian sires. 2017; 100:7271-7281. doi: 10.3168/jds.2017-12666
Wang D, et al. Short communication: Replication of genome-wide association studies for milk production traits in Chinese Holstein by an efficient rotated linear mixed model. 2019; 102:2378-2383. doi: 10.3168/jds.2018-15298
Wang X, et al. Identification and dissection of four major QTL affecting milk fat content in the German Holstein-Friesian population. 2012; 7:e40711. doi: 10.1371/journal.pone.0040711
Wang Y, et al. Genetic architecture of quantitative traits in beef cattle revealed by genome wide association studies of imputed whole genome sequence variants: II: carcass merit traits. 2020; 21:38. doi: 10.1186/s12864-019-6273-1
Weller JI, et al. Determination of quantitative trait nucleotides by concordance analysis between quantitative trait loci and marker genotypes of US Holsteins. 2018; 101:9089-9107. doi: 10.3168/jds.2018-14816
Wu X, et al. Association analysis for feet and legs disorders with whole-genome sequence variants in 3 dairy cattle breeds. 2016; 99:7221-7231. doi: 10.3168/jds.2015-10705
Wu X, et al. Association analysis for young stock survival index with imputed whole-genome sequence variants in Nordic Holstein cattle. 2017; 100:6356-6370. doi: 10.3168/jds.2017-12688
Yan Z, et al. Identification of whole-genome significant single nucleotide polymorphisms in candidate genes associated with body conformation traits in Chinese Holstein cattle. 2020; 51:141-146. doi: 10.1111/age.12865
Yang N, et al. Polymorphisms in the delta-like 2 homolog gene and their association with growth and meat-quality traits in Qinchuan cattle. 2014; 13:2130-9. doi: 10.4238/2014.March.24.20
Zhang F, et al. Genetic architecture of quantitative traits in beef cattle revealed by genome wide association studies of imputed whole genome sequence variants: I: feed efficiency and component traits. 2020; 21:36. doi: 10.1186/s12864-019-6362-1
Zhang Q, et al. Genome-wide association study for longevity with whole-genome sequencing in 3 cattle breeds. 2016; 99:7289-7298. doi: 10.3168/jds.2015-10697
Zhong JL, et al. A novel SNP of PLAG1 gene and its association with growth traits in Chinese cattle. 2019; 689:166-171. doi: 10.1016/j.gene.2018.12.018
Zhou C, et al. Genome-Wide Association Study for Milk Protein Composition Traits in a Chinese Holstein Population Using a Single-Step Approach. 2019; 10:72. doi: 10.3389/fgene.2019.00072
Zhuang Z, et al. Weighted Single-Step Genome-Wide Association Study for Growth Traits in Chinese Simmental Beef Cattle. 2020; 11:(unknown pages). doi: 10.3390/genes11020189

## Sheet: FigureS1
Figure S1. Workflow diagram describing material and methods. Boxes in orange represent datasets, while boxes in gray represent methods.

[truncated: 4 more sheets: FigureS2, FigureS3, FigureS4, FigureS5]
